# Supplementary material for: Using Long-Term Follow-Up Data to Classify Genetic Variants in Newborn Screened Conditions
Source: Front Genet. 2022 May 26;13:859837. doi: 10.3389/fgene.2022.859837 (PMC9178101; doi:10.3389/fgene.2022.859837)
Supplement: Supplementary file 1 [file DataSheet1.xlsx]

## Sheet: README
Page	Description
Supplemental Table 1	Results of Sequence Variant Nomenclature according to the Human Genome Variation Society from Mutalyzer (Wildeman et al., 2008).
Supplemental Table 2	For each disorder, the number of subjects reporting a genotype are shown. Unique variants not found in ClinVar were assigned clinical significance and shown in the number of variants classified as Pathogenic, Likely Pathogenic, or remain as Variants of Uncertain Significance. Variants were assigned a clinical significance using data shown in Table 1.
Supplemental Table 3	Variant pathogenicity predictions provided by FATHMM (Shihab et al., 2013).
Supplemental Table 4	Variant pathogenicity predictions provided by SNPS&GO (Calabrese et al., 2009; Capriotti and Altman, 2011)
Supplemental Table 5	Detailed scoring assessment for each unpublished variant identified from the IBEMC.

## Sheet: Supplemental Table 1-Mutalyzer
Supplemental Table 1 - Results of Sequence Variant Nomenclature according to the Human Genome Variation Society from Mutalyzer (Wildeman et al., 2008).
Input	Errors and warnings	AccNo	Genesymbol	Variant	Reference Sequence Start Descr.	Coding DNA Descr.	Protein Descr.	GeneSymbol Coding DNA Descr.	GeneSymbol Protein Descr.	Genomic Reference	Coding Reference	Protein Reference	Affected Transcripts	Affected Proteins	Restriction Sites Created	Restriction Sites Deleted
NM_000048.4(ASL_v001):c.1396G>C		NM_000048.4	ASL_v001	c.1396G>C	n.1477G>C	c.*1G>C	p.(=)	ASL_v001:c.*1G>C	ASL_v001:p.(=)		NM_000048.4	NP_000039.2	NM_000048.4(ASL_v001):c.*1G>C	NM_000048.4(ASL_i001):p.(=)	AluI,BseRI	AvaII,AvrII,BsaJI,EcoO109I,PpuMI,Sau96I,StyI
NM_000048.4(ASL_v001):c.1030C>T		NM_000048.4	ASL_v001	c.1030C>T	n.1111C>T	c.1030C>T	p.(Gln344*)	ASL_v001:c.1030C>T	ASL_v001:p.(Gln344*)		NM_000048.4	NP_000039.2	NM_000048.4(ASL_v001):c.1030C>T	NM_000048.4(ASL_i001):p.(Gln344*)	BfaI	BpmI,BstNI,PspGI,ScrFI,StyD4I,XcmI
NC_000007.14(ASL_v001):c.1366C>T		NC_000007.14	ASL_v001	c.1366C>T	g.66092883C>T	c.1366C>T	p.(Arg456Trp)	ASL_v001:c.1366C>T	ASL_v001:p.(Arg456Trp)		NM_000048.3	NP_000039.2	NC_000007.14(ASL_v001):c.1366C>T|NC_000007.14(ASL_v002):c.1366C>T|NC_000007.14(ASL_v003):c.1306C>T|NC_000007.14(ASL_v004):c.1288C>T	NC_000007.14(ASL_i001):p.(Arg456Trp)|NC_000007.14(ASL_i002):p.(Arg456Trp)|NC_000007.14(ASL_i003):p.(Arg436Trp)|NC_000007.14(ASL_i004):p.(Arg430Trp)		FauI
NM_000048.4(ASL_v001):c.544C>G		NM_000048.4	ASL_v001	c.544C>G	n.625C>G	c.544C>G	p.(Arg182Gly)	ASL_v001:c.544C>G	ASL_v001:p.(Arg182Gly)		NM_000048.4	NP_000039.2	NM_000048.4(ASL_v001):c.544C>G	NM_000048.4(ASL_i001):p.(Arg182Gly)	BsaWI,HpaII,MspI	AvaI,BsoBI
NC_000001.11(MTR_v001):c.1554_1560del		NC_000001.11	MTR_v001	c.1554_1560del	g.236838470_236838476del	c.1554_1560del	p.(Cys518Trpfs*11)	MTR_v001:c.1554_1560del	MTR_v001:p.(Cys518Trpfs*11)		XM_011544194.2	XP_011542496.1	NC_000001.11(MTR_v001):c.1554_1560del|NC_000001.11(MTR_v002):c.1554_1560del|NC_000001.11(MTR_v003):c.1554_1560del|NC_000001.11(MTR_v004):c.1386_1392del|NC_000001.11(MTR_v005):c.1386_1392del|NC_000001.11(MTR_v006):c.165_171del|NC_000001.11(MTR_v007):c.1383_1389del|NC_000001.11(MTR_v008):c.450_456del|NC_000001.11(MTR_v009):c.1554_1560del|NC_000001.11(MTR_v010):c.1554_1560del|NC_000001.11(MTR_v011):…	NC_000001.11(MTR_i001):p.(Cys518Trpfs*11)|NC_000001.11(MTR_i002):p.(Cys518Trpfs*11)|NC_000001.11(MTR_i003):p.(Cys518Trpfs*11)|NC_000001.11(MTR_i004):p.(Cys462Trpfs*11)|NC_000001.11(MTR_i005):p.(Cys462Trpfs*11)|NC_000001.11(MTR_i006):p.(Cys55Trpfs*11)|NC_000001.11(MTR_i007):p.(Cys461Trpfs*11)|NC_000001.11(MTR_i008):p.(Cys150Trpfs*11)|NC_000001.11(MTR_i009):p.(Cys518Trpfs*11)|NC_000001.11(MTR_i010)…		ApeKI,BbvI,BsaJI,Fnu4HI,StyI,TseI
NC_000001.11(MTR_v001):c.16_21del		NC_000001.11	MTR_v001	c.16_21del	g.236795336_236795341del	c.16_21del	p.(Arg6_Ala7del)	MTR_v001:c.16_21del	MTR_v001:p.(Arg6_Ala7del)		XM_011544194.2	XP_011542496.1	NC_000001.11(MTR_v001):c.16_21del|NC_000001.11(MTR_v002):c.16_21del|NC_000001.11(MTR_v003):c.16_21del|NC_000001.11(MTR_v004):c.-368_-363del|NC_000001.11(MTR_v005):c.-368_-363del|NC_000001.11(MTR_v006):c.-1476_-1471del|NC_000001.11(MTR_v007):c.-368_-363del|NC_000001.11(MTR_v008):c.-15531_-15526del|NC_000001.11(MTR_v009):c.16_21del|NC_000001.11(MTR_v010):c.16_21del|NC_000001.11(MTR_v011):c.16_21del…	NC_000001.11(MTR_i001):p.(Arg6_Ala7del)|NC_000001.11(MTR_i002):p.(Arg6_Ala7del)|NC_000001.11(MTR_i003):p.(Arg6_Ala7del)|NC_000001.11(MTR_i004):p.(=)|NC_000001.11(MTR_i005):p.(=)|NC_000001.11(MTR_i006):p.(=)|NC_000001.11(MTR_i007):p.(=)|NC_000001.11(MTR_i008):p.(=)|NC_000001.11(MTR_i009):p.(Arg6_Ala7del)|NC_000001.11(MTR_i010):p.(Arg6_Ala7del)|NC_000001.11(MTR_i011):p.(Arg6_Ala7del)|NC_000001.11(M…		BspCNI,DdeI,HpaII,LpnPI,MspI
NC_000005.10(MTRR_v013):c.110G>A		NC_000005.10	MTRR_v013	c.110G>A	g.7870904G>A	c.110G>A	p.(Cys37Tyr)	MTRR_v013:c.110G>A	MTRR_v013:p.(Cys37Tyr)		NM_002454.2	NP_002445.2	NC_000005.10(LOC107986404_v001):n.*9222G>A|NC_000005.10(C5orf49_v001):c.-19883C>T|NC_000005.10(C5orf49_v002):c.-35166C>T|NC_000005.10(FASTKD3_v001):n.-1867C>T|NC_000005.10(FASTKD3_v002):n.-1867C>T|NC_000005.10(FASTKD3_v003):n.-1867C>T|NC_000005.10(FASTKD3_v004):n.-1867C>T|NC_000005.10(FASTKD3_v005):c.-1950C>T|NC_000005.10(FASTKD3_v006):c.-2039C>T|NC_000005.10(MTRR_v001):n.247G>A|NC_000005.10(MTRR…	|NC_000005.10(C5orf49_i001):p.(=)|NC_000005.10(C5orf49_i002):p.(=)|||||NC_000005.10(FASTKD3_i005):p.(=)|NC_000005.10(FASTKD3_i006):p.(=)|||||||||||||NC_000005.10(MTRR_i013):p.(Cys37Tyr)|NC_000005.10(MTRR_i014):p.(Cys64Tyr)|||NC_000005.10(MTRR_i017):p.(Cys37Tyr)|NC_000005.10(MTRR_i018):p.(Cys37Tyr)|NC_000005.10(MTRR_i019):p.(Cys52Tyr)		BtsIMutI,HpyCH4III,TspRI
NM_001364440.2(MTRR_v001):c.340C>T		NM_001364440.2	MTRR_v001	c.340C>T	n.1274C>T	c.340C>T	p.(Arg114*)	MTRR_v001:c.340C>T	MTRR_v001:p.(Arg114*)		NM_001364440.2	NP_001351369.1	NM_001364440.2(MTRR_v001):c.340C>T	NM_001364440.2(MTRR_i001):p.(Arg114*)
NC_000005.10(MTRR_v013):c.358G>A		NC_000005.10	MTRR_v013	c.358G>A	g.7875332G>A	c.358G>A	p.(Ala120Thr)	MTRR_v013:c.358G>A	MTRR_v013:p.(Ala120Thr)		NM_002454.2	NP_002445.2	NC_000005.10(LOC107986404_v001):n.*13650G>A|NC_000005.10(C5orf49_v001):c.-24311C>T|NC_000005.10(C5orf49_v002):c.-39594C>T|NC_000005.10(FASTKD3_v001):n.-6295C>T|NC_000005.10(FASTKD3_v002):n.-6295C>T|NC_000005.10(FASTKD3_v003):n.-6295C>T|NC_000005.10(FASTKD3_v004):n.-6295C>T|NC_000005.10(FASTKD3_v005):c.-6378C>T|NC_000005.10(FASTKD3_v006):c.-6467C>T|NC_000005.10(MTRR_v001):n.495G>A|NC_000005.10(MTR…	|NC_000005.10(C5orf49_i001):p.(=)|NC_000005.10(C5orf49_i002):p.(=)|||||NC_000005.10(FASTKD3_i005):p.(=)|NC_000005.10(FASTKD3_i006):p.(=)|||||||||||||NC_000005.10(MTRR_i013):p.(Ala120Thr)|NC_000005.10(MTRR_i014):p.(Ala147Thr)|||NC_000005.10(MTRR_i017):p.(Ala120Thr)|NC_000005.10(MTRR_i018):p.(Ala120Thr)|NC_000005.10(MTRR_i019):p.(Ala135Thr)		BanII,Bsp1286I
NC_000009.12(ASS1_v001):c.926T>A		NC_000009.12	ASS1_v001	c.926T>A	g.130489420T>A	c.926T>A	p.(Ile309Asn)	ASS1_v001:c.926T>A	ASS1_v001:p.(Ile309Asn)		XM_005272200.3	XP_005272257.1	NC_000009.12(LOC105376294_v001):n.*1237A>T|NC_000009.12(ASS1_v001):c.926T>A|NC_000009.12(ASS1_v002):c.1040T>A|NC_000009.12(ASS1_v003):c.926T>A|NC_000009.12(ASS1_v004):c.926T>A|NC_000009.12(ASS1_v005):c.1022T>A	|NC_000009.12(ASS1_i001):p.(Ile309Asn)|NC_000009.12(ASS1_i002):p.(Ile347Asn)|NC_000009.12(ASS1_i003):p.(Ile309Asn)|NC_000009.12(ASS1_i004):p.(Ile309Asn)|NC_000009.12(ASS1_i005):p.(Ile341Asn)
NC_000009.12(ASS1_v001):c.151G>A		NC_000009.12	ASS1_v001	c.151G>A	g.130454350G>A	c.151G>A	p.(Ala51Thr)	ASS1_v001:c.151G>A	ASS1_v001:p.(Ala51Thr)		XM_005272200.3	XP_005272257.1	NC_000009.12(LOC105376294_v001):n.*36307C>T|NC_000009.12(ASS1_v001):c.151G>A|NC_000009.12(ASS1_v002):c.265G>A|NC_000009.12(ASS1_v003):c.151G>A|NC_000009.12(ASS1_v004):c.151G>A|NC_000009.12(ASS1_v005):c.247G>A	|NC_000009.12(ASS1_i001):p.(Ala51Thr)|NC_000009.12(ASS1_i002):p.(Ala89Thr)|NC_000009.12(ASS1_i003):p.(Ala51Thr)|NC_000009.12(ASS1_i004):p.(Ala51Thr)|NC_000009.12(ASS1_i005):p.(Ala83Thr)	BbsI	HpyAV
NM_000050.4(ASS1_v001):c.119A>T		NM_000050.4	ASS1_v001	c.119A>T	n.475A>T	c.119A>T	p.(Gln40Leu)	ASS1_v001:c.119A>T	ASS1_v001:p.(Gln40Leu)		NM_000050.4	NP_000041.2	NM_000050.4(ASS1_v001):c.119A>T	NM_000050.4(ASS1_i001):p.(Gln40Leu)	AcuI
NC_000009.12(ASS1_v001):c.872A>C		NC_000009.12	ASS1_v001	c.872A>C	g.130489366A>C	c.872A>C	p.(Tyr291Ser)	ASS1_v001:c.872A>C	ASS1_v001:p.(Tyr291Ser)		XM_005272200.3	XP_005272257.1	NC_000009.12(LOC105376294_v001):n.*1291T>G|NC_000009.12(ASS1_v001):c.872A>C|NC_000009.12(ASS1_v002):c.986A>C|NC_000009.12(ASS1_v003):c.872A>C|NC_000009.12(ASS1_v004):c.872A>C|NC_000009.12(ASS1_v005):c.968A>C	|NC_000009.12(ASS1_i001):p.(Tyr291Ser)|NC_000009.12(ASS1_i002):p.(Tyr329Ser)|NC_000009.12(ASS1_i003):p.(Tyr291Ser)|NC_000009.12(ASS1_i004):p.(Tyr291Ser)|NC_000009.12(ASS1_i005):p.(Tyr323Ser)
NC_000009.12(ASS1_v001):c.647C>A		NC_000009.12	ASS1_v001	c.647C>A	g.130476920C>A	c.647C>A	p.(Ala216Asp)	ASS1_v001:c.647C>A	ASS1_v001:p.(Ala216Asp)		XM_005272200.3	XP_005272257.1	NC_000009.12(LOC105376294_v001):n.*13737G>T|NC_000009.12(ASS1_v001):c.647C>A|NC_000009.12(ASS1_v002):c.761C>A|NC_000009.12(ASS1_v003):c.647C>A|NC_000009.12(ASS1_v004):c.647C>A|NC_000009.12(ASS1_v005):c.743C>A	|NC_000009.12(ASS1_i001):p.(Ala216Asp)|NC_000009.12(ASS1_i002):p.(Ala254Asp)|NC_000009.12(ASS1_i003):p.(Ala216Asp)|NC_000009.12(ASS1_i004):p.(Ala216Asp)|NC_000009.12(ASS1_i005):p.(Ala248Asp)
NC_000012.12(PAH_v001):c.1315+1G>A	(GenRecord): Mutation on splice site in gene PAH transcript 001 (selected).|(GenRecord): Mutation on splice site in gene PAH transcript 003.|(GenRecord): Mutation on splice site in gene PAH transcript 004.	NC_000012.12	PAH_v001	c.1315+1G>A	g.102840399C>T	c.1315+1G>A	p.(=)	PAH_v001:c.1315+1G>A	PAH_v001:p.(=)		NM_000277.1	NP_000268.1	NC_000012.12(PAH_v001):c.1315+1G>A|NC_000012.12(PAH_v002):c.*14386G>A|NC_000012.12(PAH_v003):c.1315+1G>A|NC_000012.12(PAH_v004):c.1315+1G>A|NC_000012.12(PAH_v005):c.*14386G>A|NC_000012.12(ASCL1_v001):c.-117846C>T|NC_000012.12(LOC101929036_v001):n.*87122G>A|NC_000012.12(LOC101929036_v002):n.*87122G>A|NC_000012.12(LOC101929036_v003):n.*90652G>A|NC_000012.12(LOC101929036_v004):n.*103666G>A|NC_000012…	NC_000012.12(PAH_i001):p.(=)|NC_000012.12(PAH_i002):p.(=)|NC_000012.12(PAH_i003):p.(=)|NC_000012.12(PAH_i004):p.(=)|NC_000012.12(PAH_i005):p.(=)|NC_000012.12(ASCL1_i001):p.(=)|||||		HpyCH4III
NC_000012.12(PAH_v001):c.1224G>A		NC_000012.12	PAH_v001	c.1224G>A	g.102840491C>T	c.1224G>A	p.(=)	PAH_v001:c.1224G>A	PAH_v001:p.(=)		NM_000277.1	NP_000268.1	NC_000012.12(PAH_v001):c.1224G>A|NC_000012.12(PAH_v002):c.*14294G>A|NC_000012.12(PAH_v003):c.1224G>A|NC_000012.12(PAH_v004):c.1224G>A|NC_000012.12(PAH_v005):c.*14294G>A|NC_000012.12(ASCL1_v001):c.-117754C>T|NC_000012.12(LOC101929036_v001):n.*87030G>A|NC_000012.12(LOC101929036_v002):n.*87030G>A|NC_000012.12(LOC101929036_v003):n.*90560G>A|NC_000012.12(LOC101929036_v004):n.*103574G>A|NC_000012.12(LO…	NC_000012.12(PAH_i001):p.(=)|NC_000012.12(PAH_i002):p.(=)|NC_000012.12(PAH_i003):p.(=)|NC_000012.12(PAH_i004):p.(=)|NC_000012.12(PAH_i005):p.(=)|NC_000012.12(ASCL1_i001):p.(=)|||||	TaqI	BsaJI,CviKI_1,HaeIII,Sau96I
NC_000012.12(PAH_v001):c.1092_1094del		NC_000012.12	PAH_v001	c.1092_1094del	g.102843753_102843755del	c.1092_1094del	p.(Leu365del)	PAH_v001:c.1092_1094del	PAH_v001:p.(Leu365del)		NM_000277.1	NP_000268.1	NC_000012.12(PAH_v001):c.1092_1094del|NC_000012.12(PAH_v002):c.*11032_*11034del|NC_000012.12(PAH_v003):c.1092_1094del|NC_000012.12(PAH_v004):c.1092_1094del|NC_000012.12(PAH_v005):c.*11032_*11034del|NC_000012.12(ASCL1_v001):c.-114492_-114490del|NC_000012.12(LOC101929036_v001):n.*83768_*83770del|NC_000012.12(LOC101929036_v002):n.*83768_*83770del|NC_000012.12(LOC101929036_v003):n.*87298_*87300del|NC…	NC_000012.12(PAH_i001):p.(Leu365del)|NC_000012.12(PAH_i002):p.(=)|NC_000012.12(PAH_i003):p.(Leu365del)|NC_000012.12(PAH_i004):p.(Leu365del)|NC_000012.12(PAH_i005):p.(=)|NC_000012.12(ASCL1_i001):p.(=)|||||		HindIII
NC_000012.12(PAH_v001):c.60+5G>T	(GenRecord): Mutation near splice site in gene PAH transcript 001 (selected).|(GenRecord): Mutation near splice site in gene PAH transcript 002.|(GenRecord): Mutation near splice site in gene PAH transcript 003.|(GenRecord): Mutation near splice site in gene PAH transcript 004.|(GenRecord): Mutation near splice site in gene PAH transcript 005.	NC_000012.12	PAH_v001	c.60+5G>T	g.102917066C>A	c.60+5G>T	p.(=)	PAH_v001:c.60+5G>T	PAH_v001:p.(=)		NM_000277.1	NP_000268.1	NC_000012.12(PAH_v001):c.60+5G>T|NC_000012.12(PAH_v002):c.60+5G>T|NC_000012.12(PAH_v003):c.60+5G>T|NC_000012.12(PAH_v004):c.60+5G>T|NC_000012.12(PAH_v005):c.60+5G>T|NC_000012.12(ASCL1_v001):c.-41179C>A|NC_000012.12(LOC101929036_v001):n.*10455G>T|NC_000012.12(LOC101929036_v002):n.*10455G>T|NC_000012.12(LOC101929036_v003):n.*13985G>T|NC_000012.12(LOC101929036_v004):n.*26999G>T|NC_000012.12(LOC10192…	NC_000012.12(PAH_i001):p.(=)|NC_000012.12(PAH_i002):p.(=)|NC_000012.12(PAH_i003):p.(=)|NC_000012.12(PAH_i004):p.(=)|NC_000012.12(PAH_i005):p.(=)|NC_000012.12(ASCL1_i001):p.(=)|||||	AlwI,DpnI,DpnII,MboI,Sau3AI
NC_000012.12(PAH_v001):c.912+1G>A	(GenRecord): Mutation on splice site in gene PAH transcript 001 (selected).|(GenRecord): Mutation on splice site in gene PAH transcript 003.|(GenRecord): Mutation on splice site in gene PAH transcript 004.	NC_000012.12	PAH_v001	c.912+1G>A	g.102851686C>T	c.912+1G>A	p.(=)	PAH_v001:c.912+1G>A	PAH_v001:p.(=)		NM_000277.1	NP_000268.1	NC_000012.12(PAH_v001):c.912+1G>A|NC_000012.12(PAH_v002):c.*3099G>A|NC_000012.12(PAH_v003):c.912+1G>A|NC_000012.12(PAH_v004):c.912+1G>A|NC_000012.12(PAH_v005):c.*3099G>A|NC_000012.12(ASCL1_v001):c.-106559C>T|NC_000012.12(LOC101929036_v001):n.*75835G>A|NC_000012.12(LOC101929036_v002):n.*75835G>A|NC_000012.12(LOC101929036_v003):n.*79365G>A|NC_000012.12(LOC101929036_v004):n.*92379G>A|NC_000012.12(LO…	NC_000012.12(PAH_i001):p.(=)|NC_000012.12(PAH_i002):p.(=)|NC_000012.12(PAH_i003):p.(=)|NC_000012.12(PAH_i004):p.(=)|NC_000012.12(PAH_i005):p.(=)|NC_000012.12(ASCL1_i001):p.(=)|||||		BsaJI,BstNI,PspGI,ScrFI,StyD4I
NC_000012.12(PAH_v001):c.372del		NC_000012.12	PAH_v001	c.372del	g.102877532del	c.372del	p.(Ile125Phefs*70)	PAH_v001:c.372del	PAH_v001:p.(Ile125Phefs*70)		NM_000277.1	NP_000268.1	NC_000012.12(PAH_v001):c.372del|NC_000012.12(PAH_v002):c.372del|NC_000012.12(PAH_v003):c.372del|NC_000012.12(PAH_v004):c.372del|NC_000012.12(PAH_v005):c.372del|NC_000012.12(ASCL1_v001):c.-80713del|NC_000012.12(LOC101929036_v001):n.*49990del|NC_000012.12(LOC101929036_v002):n.*49990del|NC_000012.12(LOC101929036_v003):n.*53520del|NC_000012.12(LOC101929036_v004):n.*66534del|NC_000012.12(LOC101929036_…	NC_000012.12(PAH_i001):p.(Ile125Phefs*70)|NC_000012.12(PAH_i002):p.(Ile125Phefs*70)|NC_000012.12(PAH_i003):p.(Ile125Phefs*70)|NC_000012.12(PAH_i004):p.(Ile125Phefs*70)|NC_000012.12(PAH_i005):p.(Ile125Phefs*70)|NC_000012.12(ASCL1_i001):p.(=)|||||		XcmI
NM_000277.3(PAH_v001):c.663A>T		NM_000277.3	PAH_v001	c.663A>T	n.777A>T	c.663A>T	p.(Glu221Asp)	PAH_v001:c.663A>T	PAH_v001:p.(Glu221Asp)		NM_000277.3	NP_000268.1	NM_000277.3(PAH_v001):c.663A>T	NM_000277.3(PAH_i001):p.(Glu221Asp)		MboII
NC_000019.10(BCKDHA_v001):c.113_114insT		NC_000019.10	BCKDHA_v001	c.113_114insT	g.41410641_41410642insT	c.113_114insT	p.(Arg40Glnfs*11)	BCKDHA_v001:c.113_114insT	BCKDHA_v001:p.(Arg40Glnfs*11)		NM_000709.3	NP_000700.1	NC_000019.10(BCKDHA_v001):c.113_114insT|NC_000019.10(BCKDHA_v002):c.113_114insT|NC_000019.10(B3GNT8_v001):c.*14943_*14944insA|NC_000019.10(B3GNT8_v002):c.*14943_*14944insA|NC_000019.10(EXOSC5_v001):c.-13314_-13313insA	NC_000019.10(BCKDHA_i001):p.(Arg40Glnfs*11)|NC_000019.10(BCKDHA_i002):p.(Arg40Glnfs*11)|NC_000019.10(B3GNT8_i001):p.(=)|NC_000019.10(B3GNT8_i002):p.(=)|NC_000019.10(EXOSC5_i001):p.(=)	BslI
NM_000056.4(BCKDHB_v001):c.1147T>A		NM_000056.4	BCKDHB_v001	c.1147T>A	n.1231T>A	c.1147T>A	p.(Tyr383Asn)	BCKDHB_v001:c.1147T>A	BCKDHB_v001:p.(Tyr383Asn)		NM_000056.4	NP_000047.1	NM_000056.4(BCKDHB_v001):c.1147T>A	NM_000056.4(BCKDHB_i001):p.(Tyr383Asn)
NC_000006.12(BCKDHB_v008):c.222T>C		NC_000006.12	BCKDHB_v008	c.222T>C	g.80167766T>C	c.222T>C	p.(=)	BCKDHB_v008:c.222T>C	BCKDHB_v008:p.(=)		NM_001318975.1	NP_001305904.1	NC_000006.12(BCKDHB_v001):n.516T>C|NC_000006.12(BCKDHB_v002):n.465T>C|NC_000006.12(BCKDHB_v003):n.465T>C|NC_000006.12(BCKDHB_v004):n.465T>C|NC_000006.12(BCKDHB_v005):n.465T>C|NC_000006.12(BCKDHB_v006):c.432T>C|NC_000006.12(BCKDHB_v007):c.432T>C|NC_000006.12(BCKDHB_v008):c.222T>C|NC_000006.12(BCKDHB_v009):c.432T>C|NC_000006.12(BCKDHB_v010):c.432T>C|NC_000006.12(BCKDHB_v011):c.432T>C|NC_000006.12(B…	|||||NC_000006.12(BCKDHB_i006):p.(=)|NC_000006.12(BCKDHB_i007):p.(=)|NC_000006.12(BCKDHB_i008):p.(=)|NC_000006.12(BCKDHB_i009):p.(=)|NC_000006.12(BCKDHB_i010):p.(=)|NC_000006.12(BCKDHB_i011):p.(=)|NC_000006.12(BCKDHB_i012):p.(=)|NC_000006.12(BCKDHB_i013):p.(=)||||||NC_000006.12(BCKDHB_i019):p.(=)|NC_000006.12(BCKDHB_i020):p.(=)|NC_000006.12(BCKDHB_i021):p.(=)|NC_000006.12(BCKDHB_i022):p.(=)	BccI,BstUI,BtgZI	BsrDI
NC_000006.12(BCKDHB_v009):c.692A>G		NC_000006.12	BCKDHB_v009	c.692A>G	g.80171340A>G	c.692A>G	p.(Asp231Gly)	BCKDHB_v009:c.692A>G	BCKDHB_v009:p.(Asp231Gly)		XM_011536024.2	XP_011534326.1	NC_000006.12(BCKDHB_v001):n.870A>G|NC_000006.12(BCKDHB_v002):n.725A>G|NC_000006.12(BCKDHB_v003):n.725A>G|NC_000006.12(BCKDHB_v004):n.725A>G|NC_000006.12(BCKDHB_v005):n.725A>G|NC_000006.12(BCKDHB_v006):c.692A>G|NC_000006.12(BCKDHB_v007):c.692A>G|NC_000006.12(BCKDHB_v008):c.482A>G|NC_000006.12(BCKDHB_v009):c.692A>G|NC_000006.12(BCKDHB_v010):c.692A>G|NC_000006.12(BCKDHB_v011):c.692A>G|NC_000006.12(B…	|||||NC_000006.12(BCKDHB_i006):p.(Asp231Gly)|NC_000006.12(BCKDHB_i007):p.(Asp231Gly)|NC_000006.12(BCKDHB_i008):p.(Asp161Gly)|NC_000006.12(BCKDHB_i009):p.(Asp231Gly)|NC_000006.12(BCKDHB_i010):p.(Asp231Gly)|NC_000006.12(BCKDHB_i011):p.(Asp231Gly)|NC_000006.12(BCKDHB_i012):p.(Asp231Gly)|NC_000006.12(BCKDHB_i013):p.(Asp161Gly)||||||NC_000006.12(BCKDHB_i019):p.(Asp231Gly)|NC_000006.12(BCKDHB_i020):p.(…		BsaBI
NC_000006.12(BCKDHB_v009):c.715G>T		NC_000006.12	BCKDHB_v009	c.715G>T	g.80171363G>T	c.715G>T	p.(Glu239*)	BCKDHB_v009:c.715G>T	BCKDHB_v009:p.(Glu239*)		XM_011536024.2	XP_011534326.1	NC_000006.12(BCKDHB_v001):n.893G>T|NC_000006.12(BCKDHB_v002):n.748G>T|NC_000006.12(BCKDHB_v003):n.748G>T|NC_000006.12(BCKDHB_v004):n.748G>T|NC_000006.12(BCKDHB_v005):n.748G>T|NC_000006.12(BCKDHB_v006):c.715G>T|NC_000006.12(BCKDHB_v007):c.715G>T|NC_000006.12(BCKDHB_v008):c.505G>T|NC_000006.12(BCKDHB_v009):c.715G>T|NC_000006.12(BCKDHB_v010):c.715G>T|NC_000006.12(BCKDHB_v011):c.715G>T|NC_000006.12(B…	|||||NC_000006.12(BCKDHB_i006):p.(Glu239*)|NC_000006.12(BCKDHB_i007):p.(Glu239*)|NC_000006.12(BCKDHB_i008):p.(Glu169*)|NC_000006.12(BCKDHB_i009):p.(Glu239*)|NC_000006.12(BCKDHB_i010):p.(Glu239*)|NC_000006.12(BCKDHB_i011):p.(Glu239*)|NC_000006.12(BCKDHB_i012):p.(Glu239*)|NC_000006.12(BCKDHB_i013):p.(Glu169*)||||||NC_000006.12(BCKDHB_i019):p.(Glu239*)|NC_000006.12(BCKDHB_i020):p.(Glu239*)|NC_000006…	MseI
NC_000015.10(FAH_v001):c.1062+1G>A	(GenRecord): Mutation on splice site in gene FAH transcript 001 (selected).|(GenRecord): Mutation on splice site in gene FAH transcript 002.	NC_000015.10	FAH_v001	c.1062+1G>A	g.80180226G>A	c.1062+1G>A	p.(=)	FAH_v001:c.1062+1G>A	FAH_v001:p.(=)		NM_000137.2	NP_000128.1	NC_000015.10(FAH_v001):c.1062+1G>A|NC_000015.10(FAH_v002):c.1062+1G>A	NC_000015.10(FAH_i001):p.(=)|NC_000015.10(FAH_i002):p.(=)	BsaBI	BsrFI,HpaII,HphI,MspI
NC_000012.12(HPD_v001):c.430dup		NC_000012.12	HPD_v001	c.430dup	g.121849049dup	c.430dup	p.(His144Profs*8)	HPD_v001:c.430dup	HPD_v001:p.(His144Profs*8)		NM_001171993.1	NP_001165464.1	NC_000012.12(LOC105370035_v001):n.-7515dup|NC_000012.12(LOC105370035_v002):n.-8697dup|NC_000012.12(LOC105370035_v003):n.-7275dup|NC_000012.12(PSMD9_v001):n.-39682dup|NC_000012.12(PSMD9_v002):c.-39808dup|NC_000012.12(PSMD9_v003):c.-39808dup|NC_000012.12(HPD_v001):c.430dup|NC_000012.12(HPD_v002):c.547dup	||||NC_000012.12(PSMD9_i002):p.(=)|NC_000012.12(PSMD9_i003):p.(=)|NC_000012.12(HPD_i001):p.(His144Profs*8)|NC_000012.12(HPD_i002):p.(His183Profs*8)
NM_000387.6(SLC25A20_v001):c.823C>T		NM_000387.6	SLC25A20_v001	c.823C>T	n.911C>T	c.823C>T	p.(Arg275*)	SLC25A20_v001:c.823C>T	SLC25A20_v001:p.(Arg275*)		NM_000387.6	NP_000378.1	NM_000387.6(SLC25A20_v001):c.823C>T	NM_000387.6(SLC25A20_i001):p.(Arg275*)	BspCNI,DdeI	AlwI
NC_000011.10(CPT1A_v001):c.1966C>T		NC_000011.10	CPT1A_v001	c.1966C>T	g.68762632G>A	c.1966C>T	p.(Gln656*)	CPT1A_v001:c.1966C>T	CPT1A_v001:p.(Gln656*)		XM_005273762.2	XP_005273819.1	NC_000011.10(CPT1A_v001):c.1966C>T|NC_000011.10(CPT1A_v002):c.1870C>T|NC_000011.10(CPT1A_v003):c.1870C>T|NC_000011.10(CPT1A_v004):c.1966C>T|NC_000011.10(CPT1A_v005):c.1870C>T|NC_000011.10(CPT1A_v006):c.1966C>T|NC_000011.10(TESMIN_v001):n.-11068C>T|NC_000011.10(TESMIN_v002):c.-11252C>T|NC_000011.10(TESMIN_v003):c.-11252C>T|NC_000011.10(TESMIN_v004):c.-11972C>T|NC_000011.10(TESMIN_v005):c.-11252C>T…	NC_000011.10(CPT1A_i001):p.(Gln656*)|NC_000011.10(CPT1A_i002):p.(Gln624*)|NC_000011.10(CPT1A_i003):p.(Gln624*)|NC_000011.10(CPT1A_i004):p.(Gln656*)|NC_000011.10(CPT1A_i005):p.(Gln624*)|NC_000011.10(CPT1A_i006):p.(Gln656*)||NC_000011.10(TESMIN_i002):p.(=)|NC_000011.10(TESMIN_i003):p.(=)|NC_000011.10(TESMIN_i004):p.(=)|NC_000011.10(TESMIN_i005):p.(=)|NC_000011.10(TESMIN_i006):p.(=)	BfaI
NM_001031847.2(CPT1A_v001):c.740C>G		NM_001031847.2	CPT1A_v001	c.740C>G	n.910C>G	c.740C>G	p.(Pro247Arg)	CPT1A_v001:c.740C>G	CPT1A_v001:p.(Pro247Arg)		NM_001031847.2	NP_001027017.1	NM_001031847.2(CPT1A_v001):c.740C>G	NM_001031847.2(CPT1A_i001):p.(Pro247Arg)		BsrBI,HaeIII,Sau96I
NC_000011.10(CPT1A_v001):c.1336G>A		NC_000011.10	CPT1A_v001	c.1336G>A	g.68781883C>T	c.1336G>A	p.(Ala446Thr)	CPT1A_v001:c.1336G>A	CPT1A_v001:p.(Ala446Thr)		XM_005273762.2	XP_005273819.1	NC_000011.10(CPT1A_v001):c.1336G>A|NC_000011.10(CPT1A_v002):c.1240G>A|NC_000011.10(CPT1A_v003):c.1240G>A|NC_000011.10(CPT1A_v004):c.1336G>A|NC_000011.10(CPT1A_v005):c.1240G>A|NC_000011.10(CPT1A_v006):c.1336G>A|NC_000011.10(TESMIN_v001):n.-30319G>A|NC_000011.10(TESMIN_v002):c.-30503G>A|NC_000011.10(TESMIN_v003):c.-30503G>A|NC_000011.10(TESMIN_v004):c.-31223G>A|NC_000011.10(TESMIN_v005):c.-30503G>A…	NC_000011.10(CPT1A_i001):p.(Ala446Thr)|NC_000011.10(CPT1A_i002):p.(Ala414Thr)|NC_000011.10(CPT1A_i003):p.(Ala414Thr)|NC_000011.10(CPT1A_i004):p.(Ala446Thr)|NC_000011.10(CPT1A_i005):p.(Ala414Thr)|NC_000011.10(CPT1A_i006):p.(Ala446Thr)||NC_000011.10(TESMIN_i002):p.(=)|NC_000011.10(TESMIN_i003):p.(=)|NC_000011.10(TESMIN_i004):p.(=)|NC_000011.10(TESMIN_i005):p.(=)|NC_000011.10(TESMIN_i006):p.(=)		ApeKI,BbvI,Fnu4HI,TseI
NM_001031847.2(CPT1A_v001):c.1070G>A		NM_001031847.2	CPT1A_v001	c.1070G>A	n.1240G>A	c.1070G>A	p.(Arg357Gln)	CPT1A_v001:c.1070G>A	CPT1A_v001:p.(Arg357Gln)		NM_001031847.2	NP_001027017.1	NM_001031847.2(CPT1A_v001):c.1070G>A	NM_001031847.2(CPT1A_i001):p.(Arg357Gln)	BstNI,PflMI,PspGI	AvaI,BsoBI,HpaII,MspI,NciI (2),SmaI,TspMI,XmaI
NM_000098.3(CPT2_v001):c.1237_1239delinsTTT		NM_000098.3	CPT2_v001	c.1237_1239delinsTTT	n.1357_1359delinsTTT	c.1237_1239delinsTTT	p.(Gln413Phe)	CPT2_v001:c.1237_1239delinsTTT	CPT2_v001:p.(Gln413Phe)		NM_000098.3	NP_000089.1	NM_000098.3(CPT2_v001):c.1237_1239delinsTTT	NM_000098.3(CPT2_i001):p.(Gln413Phe)	DraI,MseI,PmeI	BsgI,HpyCH4V
NC_000001.11(CPT2_v002):c.1666_1667delTT		NC_000001.11	CPT2_v002	c.1666_1667delTT	g.53213284_53213285del	c.1666_1667del	p.(Leu556Valfs*16)	CPT2_v002:c.1666_1667del	CPT2_v002:p.(Leu556Valfs*16)		NM_000098.2	NP_000089.1	NC_000001.11(CPT2_v001):c.1597_1598del|NC_000001.11(CPT2_v002):c.1666_1667del|NC_000001.11(CPT2_v003):c.1597_1598del|NC_000001.11(C1orf123_v001):n.*6516_*6517del|NC_000001.11(C1orf123_v002):c.*1374_*1375del|NC_000001.11(C1orf123_v003):c.*1374_*1375del|NC_000001.11(C1orf123_v004):c.*1374_*1375del	NC_000001.11(CPT2_i001):p.(Leu533Valfs*16)|NC_000001.11(CPT2_i002):p.(Leu556Valfs*16)|NC_000001.11(CPT2_i003):p.(Leu533Valfs*16)||NC_000001.11(C1orf123_i002):p.(=)|NC_000001.11(C1orf123_i003):p.(=)|NC_000001.11(C1orf123_i004):p.(=)	AflIII,BcgI (2),HpyCH4IV
NM_004453.4(ETFDH_v001):c.814G>C		NM_004453.4	ETFDH_v001	c.814G>C	n.975G>C	c.814G>C	p.(Gly272Arg)	ETFDH_v001:c.814G>C	ETFDH_v001:p.(Gly272Arg)		NM_004453.4	NP_004444.2	NM_004453.4(ETFDH_v001):c.814G>C	NM_004453.4(ETFDH_i001):p.(Gly272Arg)	BsaWI,HpaII,LpnPI,MspI
NM_004453.4(ETFDH_v001):c.731T>C		NM_004453.4	ETFDH_v001	c.731T>C	n.892T>C	c.731T>C	p.(Phe244Ser)	ETFDH_v001:c.731T>C	ETFDH_v001:p.(Phe244Ser)		NM_004453.4	NP_004444.2	NM_004453.4(ETFDH_v001):c.731T>C	NM_004453.4(ETFDH_i001):p.(Phe244Ser)	PstI,SfcI
NC_000002.12(HADHA_v001):c.180+3A>G	(GenRecord): Mutation near splice site in gene HADHA transcript 001 (selected).	NC_000002.12	HADHA_v001	c.180+3A>G	g.26238931T>C	c.180+3A>G	p.(=)	HADHA_v001:c.180+3A>G	HADHA_v001:p.(=)		NM_000182.4	NP_000173.2	NC_000002.12(HADHB_v001):c.-6217T>C|NC_000002.12(HADHB_v002):c.-6068T>C|NC_000002.12(HADHB_v003):c.-6068T>C|NC_000002.12(HADHB_v004):c.-6068T>C|NC_000002.12(HADHB_v005):c.-6217T>C|NC_000002.12(HADHB_v006):c.-6115T>C|NC_000002.12(HADHB_v007):c.-6234T>C|NC_000002.12(LOC107985860_v001):n.*41252T>C|NC_000002.12(HADHA_v001):c.180+3A>G|NC_000002.12(GAREM2_v001):c.*50674T>C|NC_000002.12(GAREM2_v002):c.*…	NC_000002.12(HADHB_i001):p.(=)|NC_000002.12(HADHB_i002):p.(=)|NC_000002.12(HADHB_i003):p.(=)|NC_000002.12(HADHB_i004):p.(=)|NC_000002.12(HADHB_i005):p.(=)|NC_000002.12(HADHB_i006):p.(=)|NC_000002.12(HADHB_i007):p.(=)||NC_000002.12(HADHA_i001):p.(=)|NC_000002.12(GAREM2_i001):p.(=)|NC_000002.12(GAREM2_i002):p.(=)|NC_000002.12(GAREM2_i003):p.(=)|NC_000002.12(GAREM2_i004):p.(=)|NC_000002.12(GAREM2_i0…	BcoDI,BsmAI
NC_000001.11(ACADM_v003):c.582C>G		NC_000001.11	ACADM_v003	c.582C>G	g.75740093C>G	c.582C>G	p.(Asn194Lys)	ACADM_v003:c.582C>G	ACADM_v003:p.(Asn194Lys)		NM_000016.5	NP_000007.1	NC_000001.11(DLSTP1_v001):n.*1909G>C|NC_000001.11(SLC44A5_v001):c.-129123G>C|NC_000001.11(SLC44A5_v002):c.-16398G>C|NC_000001.11(SLC44A5_v003):c.-17320G>C|NC_000001.11(SLC44A5_v004):c.-124207G>C|NC_000001.11(SLC44A5_v005):c.-124207G>C|NC_000001.11(SLC44A5_v006):c.-124310G>C|NC_000001.11(SLC44A5_v007):c.-129340G>C|NC_000001.11(SLC44A5_v008):c.-129407G>C|NC_000001.11(SLC44A5_v009):c.-129340G>C|NC_0…	|NC_000001.11(SLC44A5_i001):p.(=)|NC_000001.11(SLC44A5_i002):p.(=)|NC_000001.11(SLC44A5_i003):p.(=)|NC_000001.11(SLC44A5_i004):p.(=)|NC_000001.11(SLC44A5_i005):p.(=)|NC_000001.11(SLC44A5_i006):p.(=)|NC_000001.11(SLC44A5_i007):p.(=)|NC_000001.11(SLC44A5_i008):p.(=)|NC_000001.11(SLC44A5_i009):p.(=)|NC_000001.11(SLC44A5_i010):p.(=)|NC_000001.11(SLC44A5_i011):p.(=)|NC_000001.11(SLC44A5_i012):p.(=)|NC…	BsaJI,StyI
NC_000001.11(ACADM_v003):c.985A>G		NC_000001.11	ACADM_v003	c.985A>G	g.75761161A>G	c.985A>G	p.(Lys329Glu)	ACADM_v003:c.985A>G	ACADM_v003:p.(Lys329Glu)		NM_000016.5	NP_000007.1	NC_000001.11(DLSTP1_v001):n.-16148T>C|NC_000001.11(SLC44A5_v001):c.-150191T>C|NC_000001.11(SLC44A5_v002):c.-37466T>C|NC_000001.11(SLC44A5_v003):c.-38388T>C|NC_000001.11(SLC44A5_v004):c.-145275T>C|NC_000001.11(SLC44A5_v005):c.-145275T>C|NC_000001.11(SLC44A5_v006):c.-145378T>C|NC_000001.11(SLC44A5_v007):c.-150408T>C|NC_000001.11(SLC44A5_v008):c.-150475T>C|NC_000001.11(SLC44A5_v009):c.-150408T>C|NC_…	|NC_000001.11(SLC44A5_i001):p.(=)|NC_000001.11(SLC44A5_i002):p.(=)|NC_000001.11(SLC44A5_i003):p.(=)|NC_000001.11(SLC44A5_i004):p.(=)|NC_000001.11(SLC44A5_i005):p.(=)|NC_000001.11(SLC44A5_i006):p.(=)|NC_000001.11(SLC44A5_i007):p.(=)|NC_000001.11(SLC44A5_i008):p.(=)|NC_000001.11(SLC44A5_i009):p.(=)|NC_000001.11(SLC44A5_i010):p.(=)|NC_000001.11(SLC44A5_i011):p.(=)|NC_000001.11(SLC44A5_i012):p.(=)|NC…
NM_000016.5(ACADM_v001):c.732_733insGAT		NM_000016.5	ACADM_v001	c.732_733insGAT	n.1173_1174insGAT	c.732_733insGAT	p.(Cys244_Ser245insAsp)	ACADM_v001:c.732_733insGAT	ACADM_v001:p.(Cys244_Ser245insAsp)		NM_000016.5	NP_000007.1	NM_000016.5(ACADM_v001):c.732_733insGAT	NM_000016.5(ACADM_i001):p.(Cys244_Ser245insAsp)	HinfI,TfiI
NM_000016.6(ACADM_v001):c.92G>A		NM_000016.6	ACADM_v001	c.92G>A	n.171G>A	c.92G>A	p.(Arg31His)	ACADM_v001:c.92G>A	ACADM_v001:p.(Arg31His)		NM_000016.6	NP_000007.1	NM_000016.6(ACADM_v001):c.92G>A	NM_000016.6(ACADM_i001):p.(Arg31His)	CviAII,FatI,NlaIII	Hpy166II,HpyCH4IV
NC_000001.11(ACADM_v003):c.190G>C		NC_000001.11	ACADM_v003	c.190G>C	g.75732715G>C	c.190G>C	p.(Ala64Pro)	ACADM_v003:c.190G>C	ACADM_v003:p.(Ala64Pro)		NM_000016.5	NP_000007.1	NC_000001.11(DLSTP1_v001):n.*9287C>G|NC_000001.11(SLC44A5_v001):c.-121745C>G|NC_000001.11(SLC44A5_v002):c.-9020C>G|NC_000001.11(SLC44A5_v003):c.-9942C>G|NC_000001.11(SLC44A5_v004):c.-116829C>G|NC_000001.11(SLC44A5_v005):c.-116829C>G|NC_000001.11(SLC44A5_v006):c.-116932C>G|NC_000001.11(SLC44A5_v007):c.-121962C>G|NC_000001.11(SLC44A5_v008):c.-122029C>G|NC_000001.11(SLC44A5_v009):c.-121962C>G|NC_000…	|NC_000001.11(SLC44A5_i001):p.(=)|NC_000001.11(SLC44A5_i002):p.(=)|NC_000001.11(SLC44A5_i003):p.(=)|NC_000001.11(SLC44A5_i004):p.(=)|NC_000001.11(SLC44A5_i005):p.(=)|NC_000001.11(SLC44A5_i006):p.(=)|NC_000001.11(SLC44A5_i007):p.(=)|NC_000001.11(SLC44A5_i008):p.(=)|NC_000001.11(SLC44A5_i009):p.(=)|NC_000001.11(SLC44A5_i010):p.(=)|NC_000001.11(SLC44A5_i011):p.(=)|NC_000001.11(SLC44A5_i012):p.(=)|NC…	Cac8I	ApeKI,BbvI,CviKI_1,Fnu4HI,TseI
NC_000001.11(ACADM_v003):c.748A>T		NC_000001.11	ACADM_v003	c.748A>T	g.75749458A>T	c.748A>T	p.(Ile250Phe)	ACADM_v003:c.748A>T	ACADM_v003:p.(Ile250Phe)		NM_000016.5	NP_000007.1	NC_000001.11(DLSTP1_v001):n.-4445T>A|NC_000001.11(SLC44A5_v001):c.-138488T>A|NC_000001.11(SLC44A5_v002):c.-25763T>A|NC_000001.11(SLC44A5_v003):c.-26685T>A|NC_000001.11(SLC44A5_v004):c.-133572T>A|NC_000001.11(SLC44A5_v005):c.-133572T>A|NC_000001.11(SLC44A5_v006):c.-133675T>A|NC_000001.11(SLC44A5_v007):c.-138705T>A|NC_000001.11(SLC44A5_v008):c.-138772T>A|NC_000001.11(SLC44A5_v009):c.-138705T>A|NC_0…	|NC_000001.11(SLC44A5_i001):p.(=)|NC_000001.11(SLC44A5_i002):p.(=)|NC_000001.11(SLC44A5_i003):p.(=)|NC_000001.11(SLC44A5_i004):p.(=)|NC_000001.11(SLC44A5_i005):p.(=)|NC_000001.11(SLC44A5_i006):p.(=)|NC_000001.11(SLC44A5_i007):p.(=)|NC_000001.11(SLC44A5_i008):p.(=)|NC_000001.11(SLC44A5_i009):p.(=)|NC_000001.11(SLC44A5_i010):p.(=)|NC_000001.11(SLC44A5_i011):p.(=)|NC_000001.11(SLC44A5_i012):p.(=)|NC…		MluCI
NC_000001.11(ACADM_v003):c.234T>G		NC_000001.11	ACADM_v003	c.234T>G	g.75732870T>G	c.234T>G	p.(Ile78Met)	ACADM_v003:c.234T>G	ACADM_v003:p.(Ile78Met)		NM_000016.5	NP_000007.1	NC_000001.11(DLSTP1_v001):n.*9132A>C|NC_000001.11(SLC44A5_v001):c.-121900A>C|NC_000001.11(SLC44A5_v002):c.-9175A>C|NC_000001.11(SLC44A5_v003):c.-10097A>C|NC_000001.11(SLC44A5_v004):c.-116984A>C|NC_000001.11(SLC44A5_v005):c.-116984A>C|NC_000001.11(SLC44A5_v006):c.-117087A>C|NC_000001.11(SLC44A5_v007):c.-122117A>C|NC_000001.11(SLC44A5_v008):c.-122184A>C|NC_000001.11(SLC44A5_v009):c.-122117A>C|NC_00…	|NC_000001.11(SLC44A5_i001):p.(=)|NC_000001.11(SLC44A5_i002):p.(=)|NC_000001.11(SLC44A5_i003):p.(=)|NC_000001.11(SLC44A5_i004):p.(=)|NC_000001.11(SLC44A5_i005):p.(=)|NC_000001.11(SLC44A5_i006):p.(=)|NC_000001.11(SLC44A5_i007):p.(=)|NC_000001.11(SLC44A5_i008):p.(=)|NC_000001.11(SLC44A5_i009):p.(=)|NC_000001.11(SLC44A5_i010):p.(=)|NC_000001.11(SLC44A5_i011):p.(=)|NC_000001.11(SLC44A5_i012):p.(=)|NC…		MluCI
NC_000001.11(ACADM_v001):c.612-18G>A		NC_000001.11	ACADM_v001	c.612-18G>A	g.75745788G>A	c.612-18G>A	p.(=)	ACADM_v001:c.612-18G>A	ACADM_v001:p.(=)		NM_001127328.2	NP_001120800.1	NC_000001.11(DLSTP1_v001):n.-775C>T|NC_000001.11(SLC44A5_v001):c.-134818C>T|NC_000001.11(SLC44A5_v002):c.-22093C>T|NC_000001.11(SLC44A5_v003):c.-23015C>T|NC_000001.11(SLC44A5_v004):c.-129902C>T|NC_000001.11(SLC44A5_v005):c.-129902C>T|NC_000001.11(SLC44A5_v006):c.-130005C>T|NC_000001.11(SLC44A5_v007):c.-135035C>T|NC_000001.11(SLC44A5_v008):c.-135102C>T|NC_000001.11(SLC44A5_v009):c.-135035C>T|NC_00…	|NC_000001.11(SLC44A5_i001):p.(=)|NC_000001.11(SLC44A5_i002):p.(=)|NC_000001.11(SLC44A5_i003):p.(=)|NC_000001.11(SLC44A5_i004):p.(=)|NC_000001.11(SLC44A5_i005):p.(=)|NC_000001.11(SLC44A5_i006):p.(=)|NC_000001.11(SLC44A5_i007):p.(=)|NC_000001.11(SLC44A5_i008):p.(=)|NC_000001.11(SLC44A5_i009):p.(=)|NC_000001.11(SLC44A5_i010):p.(=)|NC_000001.11(SLC44A5_i011):p.(=)|NC_000001.11(SLC44A5_i012):p.(=)|NC…	BsrI	BsaWI,BslI,HpaII,MspI
NC_000001.11(ACADM_v003):c.1243C>A		NC_000001.11	ACADM_v003	c.1243C>A	g.75762740C>A	c.1243C>A	p.(His415Asn)	ACADM_v003:c.1243C>A	ACADM_v003:p.(His415Asn)		NM_000016.5	NP_000007.1	NC_000001.11(DLSTP1_v001):n.-17727G>T|NC_000001.11(SLC44A5_v001):c.-151770G>T|NC_000001.11(SLC44A5_v002):c.-39045G>T|NC_000001.11(SLC44A5_v003):c.-39967G>T|NC_000001.11(SLC44A5_v004):c.-146854G>T|NC_000001.11(SLC44A5_v005):c.-146854G>T|NC_000001.11(SLC44A5_v006):c.-146957G>T|NC_000001.11(SLC44A5_v007):c.-151987G>T|NC_000001.11(SLC44A5_v008):c.-152054G>T|NC_000001.11(SLC44A5_v009):c.-151987G>T|NC_…	|NC_000001.11(SLC44A5_i001):p.(=)|NC_000001.11(SLC44A5_i002):p.(=)|NC_000001.11(SLC44A5_i003):p.(=)|NC_000001.11(SLC44A5_i004):p.(=)|NC_000001.11(SLC44A5_i005):p.(=)|NC_000001.11(SLC44A5_i006):p.(=)|NC_000001.11(SLC44A5_i007):p.(=)|NC_000001.11(SLC44A5_i008):p.(=)|NC_000001.11(SLC44A5_i009):p.(=)|NC_000001.11(SLC44A5_i010):p.(=)|NC_000001.11(SLC44A5_i011):p.(=)|NC_000001.11(SLC44A5_i012):p.(=)|NC…		Hpy166II
NM_000016.6(ACADM_v001):c.157_159delinsGAG		NM_000016.6	ACADM_v001	c.157_159delinsGAG	n.236_238delinsGAG	c.157_159delinsGAG	p.(Arg53Glu)	ACADM_v001:c.157_159delinsGAG	ACADM_v001:p.(Arg53Glu)		NM_000016.6	NP_000007.1	NM_000016.6(ACADM_v001):c.157_159delinsGAG	NM_000016.6(ACADM_i001):p.(Arg53Glu)	BspCNI,DdeI
NC_000001.11(ACADM_v003):c.296G>A		NC_000001.11	ACADM_v003	c.296G>A	g.75733537G>A	c.296G>A	p.(Gly99Glu)	ACADM_v003:c.296G>A	ACADM_v003:p.(Gly99Glu)		NM_000016.5	NP_000007.1	NC_000001.11(DLSTP1_v001):n.*8465C>T|NC_000001.11(SLC44A5_v001):c.-122567C>T|NC_000001.11(SLC44A5_v002):c.-9842C>T|NC_000001.11(SLC44A5_v003):c.-10764C>T|NC_000001.11(SLC44A5_v004):c.-117651C>T|NC_000001.11(SLC44A5_v005):c.-117651C>T|NC_000001.11(SLC44A5_v006):c.-117754C>T|NC_000001.11(SLC44A5_v007):c.-122784C>T|NC_000001.11(SLC44A5_v008):c.-122851C>T|NC_000001.11(SLC44A5_v009):c.-122784C>T|NC_00…	|NC_000001.11(SLC44A5_i001):p.(=)|NC_000001.11(SLC44A5_i002):p.(=)|NC_000001.11(SLC44A5_i003):p.(=)|NC_000001.11(SLC44A5_i004):p.(=)|NC_000001.11(SLC44A5_i005):p.(=)|NC_000001.11(SLC44A5_i006):p.(=)|NC_000001.11(SLC44A5_i007):p.(=)|NC_000001.11(SLC44A5_i008):p.(=)|NC_000001.11(SLC44A5_i009):p.(=)|NC_000001.11(SLC44A5_i010):p.(=)|NC_000001.11(SLC44A5_i011):p.(=)|NC_000001.11(SLC44A5_i012):p.(=)|NC…	Hpy188III
NM_001286043.1(ACADM_v001):c.910_911delinsGG		NM_001286043.1	ACADM_v001	c.910_911delinsGG	n.1351_1352delinsGG	c.910_911delinsGG	p.(Lys304Gly)	ACADM_v001:c.910_911delinsGG	ACADM_v001:p.(Lys304Gly)		NM_001286043.1	NP_001272972.1	NM_001286043.1(ACADM_v001):c.910_911delinsGG	NM_001286043.1(ACADM_i001):p.(Lys304Gly)	Hpy188I
NM_001286043.1(ACADM_v001):c.910A>G		NM_001286043.1	ACADM_v001	c.910A>G	n.1351A>G	c.910A>G	p.(Lys304Glu)	ACADM_v001:c.910A>G	ACADM_v001:p.(Lys304Glu)		NM_001286043.1	NP_001272972.1	NM_001286043.1(ACADM_v001):c.910A>G	NM_001286043.1(ACADM_i001):p.(Lys304Glu)	BstBI,TaqI
NC_000001.11(ACADM_v003):c.589A>G		NC_000001.11	ACADM_v003	c.589A>G	g.75740100A>G	c.589A>G	p.(Lys197Glu)	ACADM_v003:c.589A>G	ACADM_v003:p.(Lys197Glu)		NM_000016.5	NP_000007.1	NC_000001.11(DLSTP1_v001):n.*1902T>C|NC_000001.11(SLC44A5_v001):c.-129130T>C|NC_000001.11(SLC44A5_v002):c.-16405T>C|NC_000001.11(SLC44A5_v003):c.-17327T>C|NC_000001.11(SLC44A5_v004):c.-124214T>C|NC_000001.11(SLC44A5_v005):c.-124214T>C|NC_000001.11(SLC44A5_v006):c.-124317T>C|NC_000001.11(SLC44A5_v007):c.-129347T>C|NC_000001.11(SLC44A5_v008):c.-129414T>C|NC_000001.11(SLC44A5_v009):c.-129347T>C|NC_0…	|NC_000001.11(SLC44A5_i001):p.(=)|NC_000001.11(SLC44A5_i002):p.(=)|NC_000001.11(SLC44A5_i003):p.(=)|NC_000001.11(SLC44A5_i004):p.(=)|NC_000001.11(SLC44A5_i005):p.(=)|NC_000001.11(SLC44A5_i006):p.(=)|NC_000001.11(SLC44A5_i007):p.(=)|NC_000001.11(SLC44A5_i008):p.(=)|NC_000001.11(SLC44A5_i009):p.(=)|NC_000001.11(SLC44A5_i010):p.(=)|NC_000001.11(SLC44A5_i011):p.(=)|NC_000001.11(SLC44A5_i012):p.(=)|NC…	BseRI
NC_000001.11(ACADM_v003):c.217-2A>G	(GenRecord): Mutation on splice site in gene ACADM transcript 001.|(GenRecord): Mutation on splice site in gene ACADM transcript 002.|(GenRecord): Mutation on splice site in gene ACADM transcript 003 (selected).|(GenRecord): Mutation on splice site in gene ACADM transcript 004.|(GenRecord): Mutation on splice site in gene ACADM transcript 005.	NC_000001.11	ACADM_v003	c.217-2A>G	g.75732851A>G	c.217-2A>G	p.(=)	ACADM_v003:c.217-2A>G	ACADM_v003:p.(=)		NM_000016.5	NP_000007.1	NC_000001.11(DLSTP1_v001):n.*9151T>C|NC_000001.11(SLC44A5_v001):c.-121881T>C|NC_000001.11(SLC44A5_v002):c.-9156T>C|NC_000001.11(SLC44A5_v003):c.-10078T>C|NC_000001.11(SLC44A5_v004):c.-116965T>C|NC_000001.11(SLC44A5_v005):c.-116965T>C|NC_000001.11(SLC44A5_v006):c.-117068T>C|NC_000001.11(SLC44A5_v007):c.-122098T>C|NC_000001.11(SLC44A5_v008):c.-122165T>C|NC_000001.11(SLC44A5_v009):c.-122098T>C|NC_00…	|NC_000001.11(SLC44A5_i001):p.(=)|NC_000001.11(SLC44A5_i002):p.(=)|NC_000001.11(SLC44A5_i003):p.(=)|NC_000001.11(SLC44A5_i004):p.(=)|NC_000001.11(SLC44A5_i005):p.(=)|NC_000001.11(SLC44A5_i006):p.(=)|NC_000001.11(SLC44A5_i007):p.(=)|NC_000001.11(SLC44A5_i008):p.(=)|NC_000001.11(SLC44A5_i009):p.(=)|NC_000001.11(SLC44A5_i010):p.(=)|NC_000001.11(SLC44A5_i011):p.(=)|NC_000001.11(SLC44A5_i012):p.(=)|NC…		BfaI
NC_000001.11(ACADM_v003):c.970G>C		NC_000001.11	ACADM_v003	c.970G>C	g.75761146G>C	c.970G>C	p.(Ala324Pro)	ACADM_v003:c.970G>C	ACADM_v003:p.(Ala324Pro)		NM_000016.5	NP_000007.1	NC_000001.11(DLSTP1_v001):n.-16133C>G|NC_000001.11(SLC44A5_v001):c.-150176C>G|NC_000001.11(SLC44A5_v002):c.-37451C>G|NC_000001.11(SLC44A5_v003):c.-38373C>G|NC_000001.11(SLC44A5_v004):c.-145260C>G|NC_000001.11(SLC44A5_v005):c.-145260C>G|NC_000001.11(SLC44A5_v006):c.-145363C>G|NC_000001.11(SLC44A5_v007):c.-150393C>G|NC_000001.11(SLC44A5_v008):c.-150460C>G|NC_000001.11(SLC44A5_v009):c.-150393C>G|NC_…	|NC_000001.11(SLC44A5_i001):p.(=)|NC_000001.11(SLC44A5_i002):p.(=)|NC_000001.11(SLC44A5_i003):p.(=)|NC_000001.11(SLC44A5_i004):p.(=)|NC_000001.11(SLC44A5_i005):p.(=)|NC_000001.11(SLC44A5_i006):p.(=)|NC_000001.11(SLC44A5_i007):p.(=)|NC_000001.11(SLC44A5_i008):p.(=)|NC_000001.11(SLC44A5_i009):p.(=)|NC_000001.11(SLC44A5_i010):p.(=)|NC_000001.11(SLC44A5_i011):p.(=)|NC_000001.11(SLC44A5_i012):p.(=)|NC…	ApeKI,BbvI,Fnu4HI,TseI	Cac8I,CviKI_1,MwoI
NM_000016.5(ACADM_v001):c.70C>T		NM_000016.5	ACADM_v001	c.70C>T	n.511C>T	c.70C>T	p.(His24Tyr)	ACADM_v001:c.70C>T	ACADM_v001:p.(His24Tyr)		NM_000016.5	NP_000007.1	NM_000016.5(ACADM_v001):c.70C>T	NM_000016.5(ACADM_i001):p.(His24Tyr)	AccI,BstZ17I,Hpy166II,HpyCH4III
NC_000001.11(ACADM_v003):c.653C>G		NC_000001.11	ACADM_v003	c.653C>G	g.75745859C>G	c.653C>G	p.(Ala218Gly)	ACADM_v003:c.653C>G	ACADM_v003:p.(Ala218Gly)		NM_000016.5	NP_000007.1	NC_000001.11(DLSTP1_v001):n.-846G>C|NC_000001.11(SLC44A5_v001):c.-134889G>C|NC_000001.11(SLC44A5_v002):c.-22164G>C|NC_000001.11(SLC44A5_v003):c.-23086G>C|NC_000001.11(SLC44A5_v004):c.-129973G>C|NC_000001.11(SLC44A5_v005):c.-129973G>C|NC_000001.11(SLC44A5_v006):c.-130076G>C|NC_000001.11(SLC44A5_v007):c.-135106G>C|NC_000001.11(SLC44A5_v008):c.-135173G>C|NC_000001.11(SLC44A5_v009):c.-135106G>C|NC_00…	|NC_000001.11(SLC44A5_i001):p.(=)|NC_000001.11(SLC44A5_i002):p.(=)|NC_000001.11(SLC44A5_i003):p.(=)|NC_000001.11(SLC44A5_i004):p.(=)|NC_000001.11(SLC44A5_i005):p.(=)|NC_000001.11(SLC44A5_i006):p.(=)|NC_000001.11(SLC44A5_i007):p.(=)|NC_000001.11(SLC44A5_i008):p.(=)|NC_000001.11(SLC44A5_i009):p.(=)|NC_000001.11(SLC44A5_i010):p.(=)|NC_000001.11(SLC44A5_i011):p.(=)|NC_000001.11(SLC44A5_i012):p.(=)|NC…		MwoI
NC_000001.11(ACADM_v003):c.1130G>C		NC_000001.11	ACADM_v003	c.1130G>C	g.75761306G>C	c.1130G>C	p.(Gly377Ala)	ACADM_v003:c.1130G>C	ACADM_v003:p.(Gly377Ala)		NM_000016.5	NP_000007.1	NC_000001.11(DLSTP1_v001):n.-16293C>G|NC_000001.11(SLC44A5_v001):c.-150336C>G|NC_000001.11(SLC44A5_v002):c.-37611C>G|NC_000001.11(SLC44A5_v003):c.-38533C>G|NC_000001.11(SLC44A5_v004):c.-145420C>G|NC_000001.11(SLC44A5_v005):c.-145420C>G|NC_000001.11(SLC44A5_v006):c.-145523C>G|NC_000001.11(SLC44A5_v007):c.-150553C>G|NC_000001.11(SLC44A5_v008):c.-150620C>G|NC_000001.11(SLC44A5_v009):c.-150553C>G|NC_…	|NC_000001.11(SLC44A5_i001):p.(=)|NC_000001.11(SLC44A5_i002):p.(=)|NC_000001.11(SLC44A5_i003):p.(=)|NC_000001.11(SLC44A5_i004):p.(=)|NC_000001.11(SLC44A5_i005):p.(=)|NC_000001.11(SLC44A5_i006):p.(=)|NC_000001.11(SLC44A5_i007):p.(=)|NC_000001.11(SLC44A5_i008):p.(=)|NC_000001.11(SLC44A5_i009):p.(=)|NC_000001.11(SLC44A5_i010):p.(=)|NC_000001.11(SLC44A5_i011):p.(=)|NC_000001.11(SLC44A5_i012):p.(=)|NC…	Cac8I,LpnPI	MnlI
NC_000001.11(ACADM_v001):c.480+7A>G		NC_000001.11	ACADM_v001	c.480+7A>G	g.75734878A>G	c.480+7A>G	p.(=)	ACADM_v001:c.480+7A>G	ACADM_v001:p.(=)		NM_001127328.2	NP_001120800.1	NC_000001.11(DLSTP1_v001):n.*7124T>C|NC_000001.11(SLC44A5_v001):c.-123908T>C|NC_000001.11(SLC44A5_v002):c.-11183T>C|NC_000001.11(SLC44A5_v003):c.-12105T>C|NC_000001.11(SLC44A5_v004):c.-118992T>C|NC_000001.11(SLC44A5_v005):c.-118992T>C|NC_000001.11(SLC44A5_v006):c.-119095T>C|NC_000001.11(SLC44A5_v007):c.-124125T>C|NC_000001.11(SLC44A5_v008):c.-124192T>C|NC_000001.11(SLC44A5_v009):c.-124125T>C|NC_0…	|NC_000001.11(SLC44A5_i001):p.(=)|NC_000001.11(SLC44A5_i002):p.(=)|NC_000001.11(SLC44A5_i003):p.(=)|NC_000001.11(SLC44A5_i004):p.(=)|NC_000001.11(SLC44A5_i005):p.(=)|NC_000001.11(SLC44A5_i006):p.(=)|NC_000001.11(SLC44A5_i007):p.(=)|NC_000001.11(SLC44A5_i008):p.(=)|NC_000001.11(SLC44A5_i009):p.(=)|NC_000001.11(SLC44A5_i010):p.(=)|NC_000001.11(SLC44A5_i011):p.(=)|NC_000001.11(SLC44A5_i012):p.(=)|NC…
NM_000016.5(ACADM_v001):c.1042C>T		NM_000016.5	ACADM_v001	c.1042C>T	n.1483C>T	c.1042C>T	p.(Arg348Cys)	ACADM_v001:c.1042C>T	ACADM_v001:p.(Arg348Cys)		NM_000016.5	NP_000007.1	NM_000016.5(ACADM_v001):c.1042C>T	NM_000016.5(ACADM_i001):p.(Arg348Cys)		Hpy99I
NM_001286042.1(ACADM_v001):c.877A>G		NM_001286042.1	ACADM_v001	c.877A>G	n.1338A>G	c.877A>G	p.(Lys293Glu)	ACADM_v001:c.877A>G	ACADM_v001:p.(Lys293Glu)		NM_001286042.1	NP_001272971.1	NM_001286042.1(ACADM_v001):c.877A>G	NM_001286042.1(ACADM_i001):p.(Lys293Glu)
NM_000016.5(ACADM_v001):c.94G>A		NM_000016.5	ACADM_v001	c.94G>A	n.535G>A	c.94G>A	p.(Glu32Lys)	ACADM_v001:c.94G>A	ACADM_v001:p.(Glu32Lys)		NM_000016.5	NP_000007.1	NM_000016.5(ACADM_v001):c.94G>A	NM_000016.5(ACADM_i001):p.(Glu32Lys)
NC_000001.11(ACADM_v003):c.554T>C		NC_000001.11	ACADM_v003	c.554T>C	g.75740065T>C	c.554T>C	p.(Ile185Thr)	ACADM_v003:c.554T>C	ACADM_v003:p.(Ile185Thr)		NM_000016.5	NP_000007.1	NC_000001.11(DLSTP1_v001):n.*1937A>G|NC_000001.11(SLC44A5_v001):c.-129095A>G|NC_000001.11(SLC44A5_v002):c.-16370A>G|NC_000001.11(SLC44A5_v003):c.-17292A>G|NC_000001.11(SLC44A5_v004):c.-124179A>G|NC_000001.11(SLC44A5_v005):c.-124179A>G|NC_000001.11(SLC44A5_v006):c.-124282A>G|NC_000001.11(SLC44A5_v007):c.-129312A>G|NC_000001.11(SLC44A5_v008):c.-129379A>G|NC_000001.11(SLC44A5_v009):c.-129312A>G|NC_0…	|NC_000001.11(SLC44A5_i001):p.(=)|NC_000001.11(SLC44A5_i002):p.(=)|NC_000001.11(SLC44A5_i003):p.(=)|NC_000001.11(SLC44A5_i004):p.(=)|NC_000001.11(SLC44A5_i005):p.(=)|NC_000001.11(SLC44A5_i006):p.(=)|NC_000001.11(SLC44A5_i007):p.(=)|NC_000001.11(SLC44A5_i008):p.(=)|NC_000001.11(SLC44A5_i009):p.(=)|NC_000001.11(SLC44A5_i010):p.(=)|NC_000001.11(SLC44A5_i011):p.(=)|NC_000001.11(SLC44A5_i012):p.(=)|NC…		AseI,MseI
NC_000001.11(ACADM_v003):c.1173G>A		NC_000001.11	ACADM_v003	c.1173G>A	g.75761349G>A	c.1173G>A	p.(Met391Ile)	ACADM_v003:c.1173G>A	ACADM_v003:p.(Met391Ile)		NM_000016.5	NP_000007.1	NC_000001.11(DLSTP1_v001):n.-16336C>T|NC_000001.11(SLC44A5_v001):c.-150379C>T|NC_000001.11(SLC44A5_v002):c.-37654C>T|NC_000001.11(SLC44A5_v003):c.-38576C>T|NC_000001.11(SLC44A5_v004):c.-145463C>T|NC_000001.11(SLC44A5_v005):c.-145463C>T|NC_000001.11(SLC44A5_v006):c.-145566C>T|NC_000001.11(SLC44A5_v007):c.-150596C>T|NC_000001.11(SLC44A5_v008):c.-150663C>T|NC_000001.11(SLC44A5_v009):c.-150596C>T|NC_…	|NC_000001.11(SLC44A5_i001):p.(=)|NC_000001.11(SLC44A5_i002):p.(=)|NC_000001.11(SLC44A5_i003):p.(=)|NC_000001.11(SLC44A5_i004):p.(=)|NC_000001.11(SLC44A5_i005):p.(=)|NC_000001.11(SLC44A5_i006):p.(=)|NC_000001.11(SLC44A5_i007):p.(=)|NC_000001.11(SLC44A5_i008):p.(=)|NC_000001.11(SLC44A5_i009):p.(=)|NC_000001.11(SLC44A5_i010):p.(=)|NC_000001.11(SLC44A5_i011):p.(=)|NC_000001.11(SLC44A5_i012):p.(=)|NC…		MnlI
NC_000001.11(ACADM_v003):c.1042C>T		NC_000001.11	ACADM_v003	c.1042C>T	g.75761218C>T	c.1042C>T	p.(Arg348Cys)	ACADM_v003:c.1042C>T	ACADM_v003:p.(Arg348Cys)		NM_000016.5	NP_000007.1	NC_000001.11(DLSTP1_v001):n.-16205G>A|NC_000001.11(SLC44A5_v001):c.-150248G>A|NC_000001.11(SLC44A5_v002):c.-37523G>A|NC_000001.11(SLC44A5_v003):c.-38445G>A|NC_000001.11(SLC44A5_v004):c.-145332G>A|NC_000001.11(SLC44A5_v005):c.-145332G>A|NC_000001.11(SLC44A5_v006):c.-145435G>A|NC_000001.11(SLC44A5_v007):c.-150465G>A|NC_000001.11(SLC44A5_v008):c.-150532G>A|NC_000001.11(SLC44A5_v009):c.-150465G>A|NC_…	|NC_000001.11(SLC44A5_i001):p.(=)|NC_000001.11(SLC44A5_i002):p.(=)|NC_000001.11(SLC44A5_i003):p.(=)|NC_000001.11(SLC44A5_i004):p.(=)|NC_000001.11(SLC44A5_i005):p.(=)|NC_000001.11(SLC44A5_i006):p.(=)|NC_000001.11(SLC44A5_i007):p.(=)|NC_000001.11(SLC44A5_i008):p.(=)|NC_000001.11(SLC44A5_i009):p.(=)|NC_000001.11(SLC44A5_i010):p.(=)|NC_000001.11(SLC44A5_i011):p.(=)|NC_000001.11(SLC44A5_i012):p.(=)|NC…		Hpy99I
NC_000001.11(ACADM_v003):c.581A>G		NC_000001.11	ACADM_v003	c.581A>G	g.75740092A>G	c.581A>G	p.(Asn194Ser)	ACADM_v003:c.581A>G	ACADM_v003:p.(Asn194Ser)		NM_000016.5	NP_000007.1	NC_000001.11(DLSTP1_v001):n.*1910T>C|NC_000001.11(SLC44A5_v001):c.-129122T>C|NC_000001.11(SLC44A5_v002):c.-16397T>C|NC_000001.11(SLC44A5_v003):c.-17319T>C|NC_000001.11(SLC44A5_v004):c.-124206T>C|NC_000001.11(SLC44A5_v005):c.-124206T>C|NC_000001.11(SLC44A5_v006):c.-124309T>C|NC_000001.11(SLC44A5_v007):c.-129339T>C|NC_000001.11(SLC44A5_v008):c.-129406T>C|NC_000001.11(SLC44A5_v009):c.-129339T>C|NC_0…	|NC_000001.11(SLC44A5_i001):p.(=)|NC_000001.11(SLC44A5_i002):p.(=)|NC_000001.11(SLC44A5_i003):p.(=)|NC_000001.11(SLC44A5_i004):p.(=)|NC_000001.11(SLC44A5_i005):p.(=)|NC_000001.11(SLC44A5_i006):p.(=)|NC_000001.11(SLC44A5_i007):p.(=)|NC_000001.11(SLC44A5_i008):p.(=)|NC_000001.11(SLC44A5_i009):p.(=)|NC_000001.11(SLC44A5_i010):p.(=)|NC_000001.11(SLC44A5_i011):p.(=)|NC_000001.11(SLC44A5_i012):p.(=)|NC…	AciI,LpnPI,MspA1I
NC_000002.12(HADHA_v001):c.509G>A		NC_000002.12	HADHA_v001	c.509G>A	g.26232224C>T	c.509G>A	p.(Gly170Asp)	HADHA_v001:c.509G>A	HADHA_v001:p.(Gly170Asp)		NM_000182.4	NP_000173.2	NC_000002.12(HADHB_v001):c.-12924C>T|NC_000002.12(HADHB_v002):c.-12775C>T|NC_000002.12(HADHB_v003):c.-12775C>T|NC_000002.12(HADHB_v004):c.-12775C>T|NC_000002.12(HADHB_v005):c.-12924C>T|NC_000002.12(HADHB_v006):c.-12822C>T|NC_000002.12(HADHB_v007):c.-12941C>T|NC_000002.12(LOC107985860_v001):n.*34545C>T|NC_000002.12(HADHA_v001):c.509G>A|NC_000002.12(GAREM2_v001):c.*43967C>T|NC_000002.12(GAREM2_v002…	NC_000002.12(HADHB_i001):p.(=)|NC_000002.12(HADHB_i002):p.(=)|NC_000002.12(HADHB_i003):p.(=)|NC_000002.12(HADHB_i004):p.(=)|NC_000002.12(HADHB_i005):p.(=)|NC_000002.12(HADHB_i006):p.(=)|NC_000002.12(HADHB_i007):p.(=)||NC_000002.12(HADHA_i001):p.(Gly170Asp)|NC_000002.12(GAREM2_i001):p.(=)|NC_000002.12(GAREM2_i002):p.(=)|NC_000002.12(GAREM2_i003):p.(=)|NC_000002.12(GAREM2_i004):p.(=)|NC_000002.12(G…		Acc65I,BanI,CviQI,KpnI,RsaI
NC_000002.12(HADHB_v002):c.631-1G>A	(GenRecord): Mutation on splice site in gene HADHB transcript 001.|(GenRecord): Mutation on splice site in gene HADHB transcript 002 (selected).|(GenRecord): Mutation on splice site in gene HADHB transcript 003.|(GenRecord): Mutation on splice site in gene HADHB transcript 004.|(GenRecord): Mutation on splice site in gene HADHB transcript 005.|(GenRecord): Mutation on splice site in gene HADHB tr…	NC_000002.12	HADHB_v002	c.631-1G>A	g.26279134G>A	c.631-1G>A	p.(=)	HADHB_v002:c.631-1G>A	HADHB_v002:p.(=)		NM_000183.2	NP_000174.1	NC_000002.12(HADHB_v001):c.565-1G>A|NC_000002.12(HADHB_v002):c.631-1G>A|NC_000002.12(HADHB_v003):c.586-1G>A|NC_000002.12(HADHB_v004):c.631-1G>A|NC_000002.12(HADHB_v005):c.631-1G>A|NC_000002.12(HADHB_v006):c.601-1G>A|NC_000002.12(HADHB_v007):c.565-1G>A|NC_000002.12(LOC107985860_v001):n.*81455G>A|NC_000002.12(HADHA_v001):c.-34538C>T|NC_000002.12(GAREM2_v001):c.*76815G>A|NC_000002.12(GAREM2_v002):c.…	NC_000002.12(HADHB_i001):p.(=)|NC_000002.12(HADHB_i002):p.(=)|NC_000002.12(HADHB_i003):p.(=)|NC_000002.12(HADHB_i004):p.(=)|NC_000002.12(HADHB_i005):p.(=)|NC_000002.12(HADHB_i006):p.(=)|NC_000002.12(HADHB_i007):p.(=)||NC_000002.12(HADHA_i001):p.(=)|NC_000002.12(GAREM2_i001):p.(=)|NC_000002.12(GAREM2_i002):p.(=)		AluI,BseYI,CviKI_1
NC_000002.12(HADHB_v002):c.514C>T		NC_000002.12	HADHB_v002	c.514C>T	g.26278685C>T	c.514C>T	p.(Pro172Ser)	HADHB_v002:c.514C>T	HADHB_v002:p.(Pro172Ser)		NM_000183.2	NP_000174.1	NC_000002.12(HADHB_v001):c.448C>T|NC_000002.12(HADHB_v002):c.514C>T|NC_000002.12(HADHB_v003):c.469C>T|NC_000002.12(HADHB_v004):c.514C>T|NC_000002.12(HADHB_v005):c.514C>T|NC_000002.12(HADHB_v006):c.484C>T|NC_000002.12(HADHB_v007):c.448C>T|NC_000002.12(LOC107985860_v001):n.*81006C>T|NC_000002.12(HADHA_v001):c.-34089G>A|NC_000002.12(GAREM2_v001):c.*76366C>T|NC_000002.12(GAREM2_v002):c.*76366C>T	NC_000002.12(HADHB_i001):p.(Pro150Ser)|NC_000002.12(HADHB_i002):p.(Pro172Ser)|NC_000002.12(HADHB_i003):p.(Pro157Ser)|NC_000002.12(HADHB_i004):p.(Pro172Ser)|NC_000002.12(HADHB_i005):p.(Pro172Ser)|NC_000002.12(HADHB_i006):p.(Pro162Ser)|NC_000002.12(HADHB_i007):p.(Pro150Ser)||NC_000002.12(HADHA_i001):p.(=)|NC_000002.12(GAREM2_i001):p.(=)|NC_000002.12(GAREM2_i002):p.(=)	BcoDI,BsmAI	BsmFI
NC_000002.12(HADHB_v002):c.208T>C		NC_000002.12	HADHB_v002	c.208T>C	g.26263478T>C	c.208T>C	p.(Ser70Pro)	HADHB_v002:c.208T>C	HADHB_v002:p.(Ser70Pro)		NM_000183.2	NP_000174.1	NC_000002.12(HADHB_v001):c.142T>C|NC_000002.12(HADHB_v002):c.208T>C|NC_000002.12(HADHB_v003):c.208T>C|NC_000002.12(HADHB_v004):c.208T>C|NC_000002.12(HADHB_v005):c.208T>C|NC_000002.12(HADHB_v006):c.178T>C|NC_000002.12(HADHB_v007):c.142T>C|NC_000002.12(LOC107985860_v001):n.*65799T>C|NC_000002.12(HADHA_v001):c.-18882A>G|NC_000002.12(GAREM2_v001):c.*61159T>C|NC_000002.12(GAREM2_v002):c.*61159T>C	NC_000002.12(HADHB_i001):p.(Ser48Pro)|NC_000002.12(HADHB_i002):p.(Ser70Pro)|NC_000002.12(HADHB_i003):p.(Ser70Pro)|NC_000002.12(HADHB_i004):p.(Ser70Pro)|NC_000002.12(HADHB_i005):p.(Ser70Pro)|NC_000002.12(HADHB_i006):p.(Ser60Pro)|NC_000002.12(HADHB_i007):p.(Ser48Pro)||NC_000002.12(HADHA_i001):p.(=)|NC_000002.12(GAREM2_i001):p.(=)|NC_000002.12(GAREM2_i002):p.(=)
NC_000002.12(HADHB_v002):c.1150-1G>T	(GenRecord): Mutation on splice site in gene HADHB transcript 001.|(GenRecord): Mutation on splice site in gene HADHB transcript 002 (selected).|(GenRecord): Mutation on splice site in gene HADHB transcript 003.|(GenRecord): Mutation on splice site in gene HADHB transcript 004.|(GenRecord): Mutation on splice site in gene HADHB transcript 005.|(GenRecord): Mutation on splice site in gene HADHB tr…	NC_000002.12	HADHB_v002	c.1150-1G>T	g.26284882G>T	c.1150-1G>T	p.(=)	HADHB_v002:c.1150-1G>T	HADHB_v002:p.(=)		NM_000183.2	NP_000174.1	NC_000002.12(HADHB_v001):c.1084-1G>T|NC_000002.12(HADHB_v002):c.1150-1G>T|NC_000002.12(HADHB_v003):c.1105-1G>T|NC_000002.12(HADHB_v004):c.1150-1G>T|NC_000002.12(HADHB_v005):c.1150-1G>T|NC_000002.12(HADHB_v006):c.1120-1G>T|NC_000002.12(HADHB_v007):c.1084-1G>T|NC_000002.12(LOC107985860_v001):n.*87203G>T|NC_000002.12(HADHA_v001):c.-40286C>A|NC_000002.12(GAREM2_v001):c.*82563G>T|NC_000002.12(GAREM2_v…	NC_000002.12(HADHB_i001):p.(=)|NC_000002.12(HADHB_i002):p.(=)|NC_000002.12(HADHB_i003):p.(=)|NC_000002.12(HADHB_i004):p.(=)|NC_000002.12(HADHB_i005):p.(=)|NC_000002.12(HADHB_i006):p.(=)|NC_000002.12(HADHB_i007):p.(=)||NC_000002.12(HADHA_i001):p.(=)|NC_000002.12(GAREM2_i001):p.(=)|NC_000002.12(GAREM2_i002):p.(=)	BtgI,CviAII,FatI,NcoI,NlaIII,StyI	BstNI,LpnPI (2),PspGI,ScrFI,StyD4I
NC_000017.11(ACADVL_v001):n.1375C>T		NC_000017.11	ACADVL_v001	n.1375C>T	g.7223729C>T								NC_000017.11(ACADVL_v001):n.1375C>T|NC_000017.11(ACADVL_v002):n.1375C>T|NC_000017.11(ACADVL_v003):n.1375C>T|NC_000017.11(ACADVL_v004):c.1337C>T|NC_000017.11(ACADVL_v005):c.1040C>T|NC_000017.11(ACADVL_v006):c.1268C>T|NC_000017.11(ACADVL_v007):c.1202C>T|NC_000017.11(ACADVL_v008):c.1268C>T|NC_000017.11(ACADVL_v009):c.1268C>T|NC_000017.11(ACADVL_v010):c.1268C>T|NC_000017.11(ACADVL_v011):n.1327C>T|NC_…	|||NC_000017.11(ACADVL_i004):p.(Ser446Leu)|NC_000017.11(ACADVL_i005):p.(Ser347Leu)|NC_000017.11(ACADVL_i006):p.(Ser423Leu)|NC_000017.11(ACADVL_i007):p.(Ser401Leu)|NC_000017.11(ACADVL_i008):p.(Ser423Leu)|NC_000017.11(ACADVL_i009):p.(Ser423Leu)|NC_000017.11(ACADVL_i010):p.(Ser423Leu)||||NC_000017.11(ACADVL_i014):p.(Ser423Leu)|NC_000017.11(ACADVL_i015):p.(Ser423Leu)|NC_000017.11(ACADVL_i016):p.(Ser4…
NM_001033859.2(ACADVL_v001):c.1707_1716dup		NM_001033859.2	ACADVL_v001	c.1707_1716dup	n.1861_1870dup	c.1707_1716dup	p.(Thr573Glyfs*8)	ACADVL_v001:c.1707_1716dup	ACADVL_v001:p.(Thr573Glyfs*8)		NM_001033859.2	NP_001029031.1	NM_001033859.2(ACADVL_v001):c.1707_1716dup	NM_001033859.2(ACADVL_i001):p.(Thr573Glyfs*8)	AvaI,BsoBI,HpaII,MspI,NciI (2),ScrFI (2),SmaI,StyD4I (2),TspMI,XmaI
NM_000018.4(ACADVL_v001):c.1501_1502delinsGAC		NM_000018.4	ACADVL_v001	c.1501_1502delinsGAC	n.1548_1549delinsGAC	c.1501_1502delinsGAC	p.(Leu501Aspfs*61)	ACADVL_v001:c.1501_1502delinsGAC	ACADVL_v001:p.(Leu501Aspfs*61)		NM_000018.4	NP_000009.1	NM_000018.4(ACADVL_v001):c.1501_1502delinsGAC	NM_000018.4(ACADVL_i001):p.(Leu501Aspfs*61)	HgaI,Hpy99I,TaqI
NC_000017.11(ACADVL_v004):c.664G>C		NC_000017.11	ACADVL_v004	c.664G>C	g.7221655G>C	c.664G>C	p.(Glu222Gln)	ACADVL_v004:c.664G>C	ACADVL_v004:p.(Glu222Gln)		NM_001270447.1	NP_001257376.1	NC_000017.11(ACADVL_v001):n.702G>C|NC_000017.11(ACADVL_v002):n.702G>C|NC_000017.11(ACADVL_v003):n.702G>C|NC_000017.11(ACADVL_v004):c.664G>C|NC_000017.11(ACADVL_v005):c.367G>C|NC_000017.11(ACADVL_v006):c.595G>C|NC_000017.11(ACADVL_v007):c.529G>C|NC_000017.11(ACADVL_v008):c.595G>C|NC_000017.11(ACADVL_v009):c.595G>C|NC_000017.11(ACADVL_v010):c.595G>C|NC_000017.11(ACADVL_v011):n.654G>C|NC_000017.11(A…	|||NC_000017.11(ACADVL_i004):p.(Glu222Gln)|NC_000017.11(ACADVL_i005):p.(Glu123Gln)|NC_000017.11(ACADVL_i006):p.(Glu199Gln)|NC_000017.11(ACADVL_i007):p.(Glu177Gln)|NC_000017.11(ACADVL_i008):p.(Glu199Gln)|NC_000017.11(ACADVL_i009):p.(Glu199Gln)|NC_000017.11(ACADVL_i010):p.(Glu199Gln)||||NC_000017.11(ACADVL_i014):p.(Glu199Gln)|NC_000017.11(ACADVL_i015):p.(Glu199Gln)|NC_000017.11(ACADVL_i016):p.(Glu1…
NC_000017.11(ACADVL_v005):c.253dup		NC_000017.11	ACADVL_v005	c.253dup	g.7221541dup	c.253dup	p.(Ala85Glyfs*11)	ACADVL_v005:c.253dup	ACADVL_v005:p.(Ala85Glyfs*11)		NM_001270448.1	NP_001257377.1	NC_000017.11(ACADVL_v001):n.588dup|NC_000017.11(ACADVL_v002):n.588dup|NC_000017.11(ACADVL_v003):n.588dup|NC_000017.11(ACADVL_v004):c.550dup|NC_000017.11(ACADVL_v005):c.253dup|NC_000017.11(ACADVL_v006):c.481dup|NC_000017.11(ACADVL_v007):c.415dup|NC_000017.11(ACADVL_v008):c.481dup|NC_000017.11(ACADVL_v009):c.481dup|NC_000017.11(ACADVL_v010):c.481dup|NC_000017.11(ACADVL_v011):n.540dup|NC_000017.11(A…	|||NC_000017.11(ACADVL_i004):p.(Ala184Glyfs*11)|NC_000017.11(ACADVL_i005):p.(Ala85Glyfs*11)|NC_000017.11(ACADVL_i006):p.(Ala161Glyfs*11)|NC_000017.11(ACADVL_i007):p.(Ala139Glyfs*11)|NC_000017.11(ACADVL_i008):p.(Ala161Glyfs*11)|NC_000017.11(ACADVL_i009):p.(Ala161Glyfs*11)|NC_000017.11(ACADVL_i010):p.(Ala161Glyfs*11)||||NC_000017.11(ACADVL_i014):p.(Ala161Glyfs*11)|NC_000017.11(ACADVL_i015):p.(Ala16…	BceAI,CviKI_1,HaeIII,Sau96I
NC_000017.11(ACADVL_v001):c.1289+1G>A	(GenRecord): Mutation on splice site in gene ACADVL transcript 001 (selected).|(GenRecord): Mutation on splice site in gene ACADVL transcript 002.|(GenRecord): Mutation on splice site in gene ACADVL transcript 003.|(GenRecord): Mutation on splice site in gene ACADVL transcript 004.|(GenRecord): Mutation on splice site in gene ACADVL transcript 005.|(GenRecord): Mutation on splice site in gene ACA…	NC_000017.11	ACADVL_v001	c.1289+1G>A	g.7223238G>A								NC_000017.11(ACADVL_v001):n.1289+1G>A|NC_000017.11(ACADVL_v002):n.1289+1G>A|NC_000017.11(ACADVL_v003):n.1289+1G>A|NC_000017.11(ACADVL_v004):c.1251+1G>A|NC_000017.11(ACADVL_v005):c.954+1G>A|NC_000017.11(ACADVL_v006):c.1182+1G>A|NC_000017.11(ACADVL_v007):c.1116+1G>A|NC_000017.11(ACADVL_v008):c.1182+1G>A|NC_000017.11(ACADVL_v009):c.1182+1G>A|NC_000017.11(ACADVL_v010):c.1182+1G>A|NC_000017.11(ACADVL_…	|||NC_000017.11(ACADVL_i004):p.(=)|NC_000017.11(ACADVL_i005):p.(=)|NC_000017.11(ACADVL_i006):p.(=)|NC_000017.11(ACADVL_i007):p.(=)|NC_000017.11(ACADVL_i008):p.(=)|NC_000017.11(ACADVL_i009):p.(=)|NC_000017.11(ACADVL_i010):p.(=)||||NC_000017.11(ACADVL_i014):p.(=)|NC_000017.11(ACADVL_i015):p.(=)|NC_000017.11(ACADVL_i016):p.(=)|NC_000017.11(ACADVL_i017):p.(=)||||NC_000017.11(DVL2_i004):p.(=)|NC_00001…		HphI
NM_000018.4(ACADVL_v001):c.1838G>A		NM_000018.4	ACADVL_v001	c.1838G>A	n.1885G>A	c.1838G>A	p.(Arg613Gln)	ACADVL_v001:c.1838G>A	ACADVL_v001:p.(Arg613Gln)		NM_000018.4	NP_000009.1	NM_000018.4(ACADVL_v001):c.1838G>A	NM_000018.4(ACADVL_i001):p.(Arg613Gln)	BspCNI,DdeI	BamHI,NlaIV
NC_000017.11(ACADVL_v006):c.63-2A>C	(GenRecord): Mutation on splice site in gene ACADVL transcript 001.|(GenRecord): Mutation on splice site in gene ACADVL transcript 002.|(GenRecord): Mutation on splice site in gene ACADVL transcript 003.|(GenRecord): Mutation on splice site in gene ACADVL transcript 004.|(GenRecord): Mutation on splice site in gene ACADVL transcript 006 (selected).|(GenRecord): Mutation on splice site in gene ACA…	NC_000017.11	ACADVL_v006	c.63-2A>C	g.7220120A>C	c.63-2A>C	p.(=)	ACADVL_v006:c.63-2A>C	ACADVL_v006:p.(=)		NM_000018.3	NP_000009.1	NC_000017.11(ACADVL_v001):n.170-2A>C|NC_000017.11(ACADVL_v002):n.170-2A>C|NC_000017.11(ACADVL_v003):n.170-2A>C|NC_000017.11(ACADVL_v004):c.132-2A>C|NC_000017.11(ACADVL_v005):c.-168A>C|NC_000017.11(ACADVL_v006):c.63-2A>C|NC_000017.11(ACADVL_v007):c.63-2A>C|NC_000017.11(ACADVL_v008):c.63-2A>C|NC_000017.11(ACADVL_v009):c.63-2A>C|NC_000017.11(ACADVL_v010):c.63-2A>C|NC_000017.11(ACADVL_v011):n.122-2A>…	|||NC_000017.11(ACADVL_i004):p.(=)|NC_000017.11(ACADVL_i005):p.(=)|NC_000017.11(ACADVL_i006):p.(=)|NC_000017.11(ACADVL_i007):p.(=)|NC_000017.11(ACADVL_i008):p.(=)|NC_000017.11(ACADVL_i009):p.(=)|NC_000017.11(ACADVL_i010):p.(=)||||NC_000017.11(ACADVL_i014):p.(=)|NC_000017.11(ACADVL_i015):p.(=)|NC_000017.11(ACADVL_i016):p.(=)|NC_000017.11(ACADVL_i017):p.(=)||||NC_000017.11(DVL2_i004):p.(=)|NC_00001…	BsrBI	AluI
NC_000017.11(ACADVL_v006):c.926_927del		NC_000017.11	ACADVL_v006	c.926_927del	g.7222714_7222715del	c.926_927del	p.(Glu309Glyfs*4)	ACADVL_v006:c.926_927del	ACADVL_v006:p.(Glu309Glyfs*4)		NM_000018.3	NP_000009.1	NC_000017.11(ACADVL_v001):n.1033_1034del|NC_000017.11(ACADVL_v002):n.1033_1034del|NC_000017.11(ACADVL_v003):n.1033_1034del|NC_000017.11(ACADVL_v004):c.995_996del|NC_000017.11(ACADVL_v005):c.698_699del|NC_000017.11(ACADVL_v006):c.926_927del|NC_000017.11(ACADVL_v007):c.860_861del|NC_000017.11(ACADVL_v008):c.926_927del|NC_000017.11(ACADVL_v009):c.926_927del|NC_000017.11(ACADVL_v010):c.926_927del|NC_…	|||NC_000017.11(ACADVL_i004):p.(Glu332Glyfs*4)|NC_000017.11(ACADVL_i005):p.(Glu233Glyfs*4)|NC_000017.11(ACADVL_i006):p.(Glu309Glyfs*4)|NC_000017.11(ACADVL_i007):p.(Glu287Glyfs*4)|NC_000017.11(ACADVL_i008):p.(Glu309Glyfs*4)|NC_000017.11(ACADVL_i009):p.(Glu309Glyfs*4)|NC_000017.11(ACADVL_i010):p.(Glu309Glyfs*4)||||NC_000017.11(ACADVL_i014):p.(Glu309Glyfs*4)|NC_000017.11(ACADVL_i015):p.(Glu309Glyfs*…	BfuAI,BspMI,LpnPI	MnlI
NC_000017.11(ACADVL_v006):c.760G>A		NC_000017.11	ACADVL_v006	c.760G>A	g.7222184G>A	c.760G>A	p.(Gly254Ser)	ACADVL_v006:c.760G>A	ACADVL_v006:p.(Gly254Ser)		NM_000018.3	NP_000009.1	NC_000017.11(ACADVL_v001):n.867G>A|NC_000017.11(ACADVL_v002):n.867G>A|NC_000017.11(ACADVL_v003):n.867G>A|NC_000017.11(ACADVL_v004):c.829G>A|NC_000017.11(ACADVL_v005):c.532G>A|NC_000017.11(ACADVL_v006):c.760G>A|NC_000017.11(ACADVL_v007):c.694G>A|NC_000017.11(ACADVL_v008):c.760G>A|NC_000017.11(ACADVL_v009):c.760G>A|NC_000017.11(ACADVL_v010):c.760G>A|NC_000017.11(ACADVL_v011):n.819G>A|NC_000017.11(A…	|||NC_000017.11(ACADVL_i004):p.(Gly277Ser)|NC_000017.11(ACADVL_i005):p.(Gly178Ser)|NC_000017.11(ACADVL_i006):p.(Gly254Ser)|NC_000017.11(ACADVL_i007):p.(Gly232Ser)|NC_000017.11(ACADVL_i008):p.(Gly254Ser)|NC_000017.11(ACADVL_i009):p.(Gly254Ser)|NC_000017.11(ACADVL_i010):p.(Gly254Ser)||||NC_000017.11(ACADVL_i014):p.(Gly254Ser)|NC_000017.11(ACADVL_i015):p.(Gly254Ser)|NC_000017.11(ACADVL_i016):p.(Gly2…		EcoO109I,HaeIII,Sau96I
NC_000017.11(ACADVL_v005):c.1385G>A		NC_000017.11	ACADVL_v005	c.1385G>A	g.7224487G>A	c.1385G>A	p.(Arg462Gln)	ACADVL_v005:c.1385G>A	ACADVL_v005:p.(Arg462Gln)		NM_001270448.1	NP_001257377.1	NC_000017.11(ACADVL_v001):n.1716G>A|NC_000017.11(ACADVL_v002):n.1622G>A|NC_000017.11(ACADVL_v003):n.1622G>A|NC_000017.11(ACADVL_v004):c.1682G>A|NC_000017.11(ACADVL_v005):c.1385G>A|NC_000017.11(ACADVL_v006):c.1613G>A|NC_000017.11(ACADVL_v007):c.1547G>A|NC_000017.11(ACADVL_v008):c.1613G>A|NC_000017.11(ACADVL_v009):c.1511G>A|NC_000017.11(ACADVL_v010):c.1511G>A|NC_000017.11(ACADVL_v011):n.1668G>A|NC_…	|||NC_000017.11(ACADVL_i004):p.(Arg561Gln)|NC_000017.11(ACADVL_i005):p.(Arg462Gln)|NC_000017.11(ACADVL_i006):p.(Arg538Gln)|NC_000017.11(ACADVL_i007):p.(Arg516Gln)|NC_000017.11(ACADVL_i008):p.(Arg538Gln)|NC_000017.11(ACADVL_i009):p.(Arg504Gln)|NC_000017.11(ACADVL_i010):p.(Arg504Gln)||||NC_000017.11(ACADVL_i014):p.(Arg538Gln)|NC_000017.11(ACADVL_i015):p.(Arg534Gln)|NC_000017.11(ACADVL_i016):p.(Arg5…	AlwNI	BanII,Bsp1286I
NC_000017.11(ACADVL_v006):c.1182+1G>A	(GenRecord): Mutation on splice site in gene ACADVL transcript 001.|(GenRecord): Mutation on splice site in gene ACADVL transcript 002.|(GenRecord): Mutation on splice site in gene ACADVL transcript 003.|(GenRecord): Mutation on splice site in gene ACADVL transcript 004.|(GenRecord): Mutation on splice site in gene ACADVL transcript 005.|(GenRecord): Mutation on splice site in gene ACADVL transcr…	NC_000017.11	ACADVL_v006	c.1182+1G>A	g.7223238G>A	c.1182+1G>A	p.(=)	ACADVL_v006:c.1182+1G>A	ACADVL_v006:p.(=)		NM_000018.3	NP_000009.1	NC_000017.11(ACADVL_v001):n.1289+1G>A|NC_000017.11(ACADVL_v002):n.1289+1G>A|NC_000017.11(ACADVL_v003):n.1289+1G>A|NC_000017.11(ACADVL_v004):c.1251+1G>A|NC_000017.11(ACADVL_v005):c.954+1G>A|NC_000017.11(ACADVL_v006):c.1182+1G>A|NC_000017.11(ACADVL_v007):c.1116+1G>A|NC_000017.11(ACADVL_v008):c.1182+1G>A|NC_000017.11(ACADVL_v009):c.1182+1G>A|NC_000017.11(ACADVL_v010):c.1182+1G>A|NC_000017.11(ACADVL_…	|||NC_000017.11(ACADVL_i004):p.(=)|NC_000017.11(ACADVL_i005):p.(=)|NC_000017.11(ACADVL_i006):p.(=)|NC_000017.11(ACADVL_i007):p.(=)|NC_000017.11(ACADVL_i008):p.(=)|NC_000017.11(ACADVL_i009):p.(=)|NC_000017.11(ACADVL_i010):p.(=)||||NC_000017.11(ACADVL_i014):p.(=)|NC_000017.11(ACADVL_i015):p.(=)|NC_000017.11(ACADVL_i016):p.(=)|NC_000017.11(ACADVL_i017):p.(=)||||NC_000017.11(DVL2_i004):p.(=)|NC_00001…		HphI
NC_000017.11(ACADVL_v006):c.1753G>C		NC_000017.11	ACADVL_v006	c.1753G>C	g.7224810G>C	c.1753G>C	p.(Ala585Pro)	ACADVL_v006:c.1753G>C	ACADVL_v006:p.(Ala585Pro)		NM_000018.3	NP_000009.1	NC_000017.11(ACADVL_v001):n.1856G>C|NC_000017.11(ACADVL_v002):n.1762G>C|NC_000017.11(ACADVL_v003):n.1783G>C|NC_000017.11(ACADVL_v004):c.1822G>C|NC_000017.11(ACADVL_v005):c.1525G>C|NC_000017.11(ACADVL_v006):c.1753G>C|NC_000017.11(ACADVL_v007):c.1687G>C|NC_000017.11(ACADVL_v008):c.1774G>C|NC_000017.11(ACADVL_v009):c.1651G>C|NC_000017.11(ACADVL_v010):c.1672G>C|NC_000017.11(ACADVL_v011):n.1808G>C|NC_…	|||NC_000017.11(ACADVL_i004):p.(Ala608Pro)|NC_000017.11(ACADVL_i005):p.(Ala509Pro)|NC_000017.11(ACADVL_i006):p.(Ala585Pro)|NC_000017.11(ACADVL_i007):p.(Ala563Pro)|NC_000017.11(ACADVL_i008):p.(Ala592Pro)|NC_000017.11(ACADVL_i009):p.(Ala551Pro)|NC_000017.11(ACADVL_i010):p.(Ala558Pro)||||NC_000017.11(ACADVL_i014):p.(Ala592Pro)|NC_000017.11(ACADVL_i015):p.(Ala581Pro)|NC_000017.11(ACADVL_i016):p.(Ala5…		BsaJI
NC_000017.11(ACADVL_v004):c.860A>G		NC_000017.11	ACADVL_v004	c.860A>G	g.7222215A>G	c.860A>G	p.(Lys287Arg)	ACADVL_v004:c.860A>G	ACADVL_v004:p.(Lys287Arg)		NM_001270447.1	NP_001257376.1	NC_000017.11(ACADVL_v001):n.898A>G|NC_000017.11(ACADVL_v002):n.898A>G|NC_000017.11(ACADVL_v003):n.898A>G|NC_000017.11(ACADVL_v004):c.860A>G|NC_000017.11(ACADVL_v005):c.563A>G|NC_000017.11(ACADVL_v006):c.791A>G|NC_000017.11(ACADVL_v007):c.725A>G|NC_000017.11(ACADVL_v008):c.791A>G|NC_000017.11(ACADVL_v009):c.791A>G|NC_000017.11(ACADVL_v010):c.791A>G|NC_000017.11(ACADVL_v011):n.850A>G|NC_000017.11(A…	|||NC_000017.11(ACADVL_i004):p.(Lys287Arg)|NC_000017.11(ACADVL_i005):p.(Lys188Arg)|NC_000017.11(ACADVL_i006):p.(Lys264Arg)|NC_000017.11(ACADVL_i007):p.(Lys242Arg)|NC_000017.11(ACADVL_i008):p.(Lys264Arg)|NC_000017.11(ACADVL_i009):p.(Lys264Arg)|NC_000017.11(ACADVL_i010):p.(Lys264Arg)||||NC_000017.11(ACADVL_i014):p.(Lys264Arg)|NC_000017.11(ACADVL_i015):p.(Lys264Arg)|NC_000017.11(ACADVL_i016):p.(Lys2…	BstNI,PspGI,ScrFI,StyD4I
NM_000018.4(ACADVL_v001):c.1173dup		NM_000018.4	ACADVL_v001	c.1173dup	n.1220dup	c.1173dup	p.(Val392Cysfs*3)	ACADVL_v001:c.1173dup	ACADVL_v001:p.(Val392Cysfs*3)		NM_000018.4	NP_000009.1	NM_000018.4(ACADVL_v001):c.1173dup	NM_000018.4(ACADVL_i001):p.(Val392Cysfs*3)
NM_000018.4(ACADVL_v001):c.1505T>C		NM_000018.4	ACADVL_v001	c.1505T>C	n.1552T>C	c.1505T>C	p.(Leu502Pro)	ACADVL_v001:c.1505T>C	ACADVL_v001:p.(Leu502Pro)		NM_000018.4	NP_000009.1	NM_000018.4(ACADVL_v001):c.1505T>C	NM_000018.4(ACADVL_i001):p.(Leu502Pro)	BstNI,PspGI,ScrFI,StyD4I	BfaI
NM_000018.4(ACADVL_v001):c.1019G>A		NM_000018.4	ACADVL_v001	c.1019G>A	n.1066G>A	c.1019G>A	p.(Gly340Glu)	ACADVL_v001:c.1019G>A	ACADVL_v001:p.(Gly340Glu)		NM_000018.4	NP_000009.1	NM_000018.4(ACADVL_v001):c.1019G>A	NM_000018.4(ACADVL_i001):p.(Gly340Glu)		HpyAV
NM_000018.4(ACADVL_v001):c.1345G>A		NM_000018.4	ACADVL_v001	c.1345G>A	n.1392G>A	c.1345G>A	p.(Glu449Lys)	ACADVL_v001:c.1345G>A	ACADVL_v001:p.(Glu449Lys)		NM_000018.4	NP_000009.1	NM_000018.4(ACADVL_v001):c.1345G>A	NM_000018.4(ACADVL_i001):p.(Glu449Lys)
NC_000017.11(ACADVL_v004):c.566T>C		NC_000017.11	ACADVL_v004	c.566T>C	g.7221557T>C	c.566T>C	p.(Ile189Thr)	ACADVL_v004:c.566T>C	ACADVL_v004:p.(Ile189Thr)		NM_001270447.1	NP_001257376.1	NC_000017.11(ACADVL_v001):n.604T>C|NC_000017.11(ACADVL_v002):n.604T>C|NC_000017.11(ACADVL_v003):n.604T>C|NC_000017.11(ACADVL_v004):c.566T>C|NC_000017.11(ACADVL_v005):c.269T>C|NC_000017.11(ACADVL_v006):c.497T>C|NC_000017.11(ACADVL_v007):c.431T>C|NC_000017.11(ACADVL_v008):c.497T>C|NC_000017.11(ACADVL_v009):c.497T>C|NC_000017.11(ACADVL_v010):c.497T>C|NC_000017.11(ACADVL_v011):n.556T>C|NC_000017.11(A…	|||NC_000017.11(ACADVL_i004):p.(Ile189Thr)|NC_000017.11(ACADVL_i005):p.(Ile90Thr)|NC_000017.11(ACADVL_i006):p.(Ile166Thr)|NC_000017.11(ACADVL_i007):p.(Ile144Thr)|NC_000017.11(ACADVL_i008):p.(Ile166Thr)|NC_000017.11(ACADVL_i009):p.(Ile166Thr)|NC_000017.11(ACADVL_i010):p.(Ile166Thr)||||NC_000017.11(ACADVL_i014):p.(Ile166Thr)|NC_000017.11(ACADVL_i015):p.(Ile166Thr)|NC_000017.11(ACADVL_i016):p.(Ile16…	BcoDI,BsaI,BsmAI,BtgI,HpyCH4III	DpnI,DpnII,MboI,Sau3AI
NC_000017.11(ACADVL_v004):c.689C>T		NC_000017.11	ACADVL_v004	c.689C>T	g.7221680C>T	c.689C>T	p.(Ser230Phe)	ACADVL_v004:c.689C>T	ACADVL_v004:p.(Ser230Phe)		NM_001270447.1	NP_001257376.1	NC_000017.11(ACADVL_v001):n.727C>T|NC_000017.11(ACADVL_v002):n.727C>T|NC_000017.11(ACADVL_v003):n.727C>T|NC_000017.11(ACADVL_v004):c.689C>T|NC_000017.11(ACADVL_v005):c.392C>T|NC_000017.11(ACADVL_v006):c.620C>T|NC_000017.11(ACADVL_v007):c.554C>T|NC_000017.11(ACADVL_v008):c.620C>T|NC_000017.11(ACADVL_v009):c.620C>T|NC_000017.11(ACADVL_v010):c.620C>T|NC_000017.11(ACADVL_v011):n.679C>T|NC_000017.11(A…	|||NC_000017.11(ACADVL_i004):p.(Ser230Phe)|NC_000017.11(ACADVL_i005):p.(Ser131Phe)|NC_000017.11(ACADVL_i006):p.(Ser207Phe)|NC_000017.11(ACADVL_i007):p.(Ser185Phe)|NC_000017.11(ACADVL_i008):p.(Ser207Phe)|NC_000017.11(ACADVL_i009):p.(Ser207Phe)|NC_000017.11(ACADVL_i010):p.(Ser207Phe)||||NC_000017.11(ACADVL_i014):p.(Ser207Phe)|NC_000017.11(ACADVL_i015):p.(Ser207Phe)|NC_000017.11(ACADVL_i016):p.(Ser2…		SfaNI
NC_000017.11(ACADVL_v006):c.605T>C		NC_000017.11	ACADVL_v006	c.605T>C	g.7221665T>C	c.605T>C	p.(Leu202Pro)	ACADVL_v006:c.605T>C	ACADVL_v006:p.(Leu202Pro)		NM_000018.3	NP_000009.1	NC_000017.11(ACADVL_v001):n.712T>C|NC_000017.11(ACADVL_v002):n.712T>C|NC_000017.11(ACADVL_v003):n.712T>C|NC_000017.11(ACADVL_v004):c.674T>C|NC_000017.11(ACADVL_v005):c.377T>C|NC_000017.11(ACADVL_v006):c.605T>C|NC_000017.11(ACADVL_v007):c.539T>C|NC_000017.11(ACADVL_v008):c.605T>C|NC_000017.11(ACADVL_v009):c.605T>C|NC_000017.11(ACADVL_v010):c.605T>C|NC_000017.11(ACADVL_v011):n.664T>C|NC_000017.11(A…	|||NC_000017.11(ACADVL_i004):p.(Leu225Pro)|NC_000017.11(ACADVL_i005):p.(Leu126Pro)|NC_000017.11(ACADVL_i006):p.(Leu202Pro)|NC_000017.11(ACADVL_i007):p.(Leu180Pro)|NC_000017.11(ACADVL_i008):p.(Leu202Pro)|NC_000017.11(ACADVL_i009):p.(Leu202Pro)|NC_000017.11(ACADVL_i010):p.(Leu202Pro)||||NC_000017.11(ACADVL_i014):p.(Leu202Pro)|NC_000017.11(ACADVL_i015):p.(Leu202Pro)|NC_000017.11(ACADVL_i016):p.(Leu2…
NC_000017.11(ACADVL_v006):c.294_297del		NC_000017.11	ACADVL_v006	c.294_297del	g.7220782_7220785del	c.294_297del	p.(Gln98Hisfs*18)	ACADVL_v006:c.294_297del	ACADVL_v006:p.(Gln98Hisfs*18)		NM_000018.3	NP_000009.1	NC_000017.11(ACADVL_v001):n.401_404del|NC_000017.11(ACADVL_v002):n.401_404del|NC_000017.11(ACADVL_v003):n.401_404del|NC_000017.11(ACADVL_v004):c.363_366del|NC_000017.11(ACADVL_v005):c.66_69del|NC_000017.11(ACADVL_v006):c.294_297del|NC_000017.11(ACADVL_v007):c.228_231del|NC_000017.11(ACADVL_v008):c.294_297del|NC_000017.11(ACADVL_v009):c.294_297del|NC_000017.11(ACADVL_v010):c.294_297del|NC_000017.1…	|||NC_000017.11(ACADVL_i004):p.(Gln121Hisfs*18)|NC_000017.11(ACADVL_i005):p.(Gln22Hisfs*18)|NC_000017.11(ACADVL_i006):p.(Gln98Hisfs*18)|NC_000017.11(ACADVL_i007):p.(Gln76Hisfs*18)|NC_000017.11(ACADVL_i008):p.(Gln98Hisfs*18)|NC_000017.11(ACADVL_i009):p.(Gln98Hisfs*18)|NC_000017.11(ACADVL_i010):p.(Gln98Hisfs*18)||||NC_000017.11(ACADVL_i014):p.(Gln98Hisfs*18)|NC_000017.11(ACADVL_i015):p.(Gln98Hisfs*…
NM_001609.4(ACADSB_v001):c.1165A>G		NM_001609.4	ACADSB_v001	c.1165A>G	n.1189A>G	c.1165A>G	p.(Met389Val)	ACADSB_v001:c.1165A>G	ACADSB_v001:p.(Met389Val)		NM_001609.4	NP_001600.1	NM_001609.4(ACADSB_v001):c.1165A>G	NM_001609.4(ACADSB_i001):p.(Met389Val)		BccI,BtsCI,FokI
NM_022132.5(MCCC2_v001):c.562C>T		NM_022132.5	MCCC2_v001	c.562C>T	n.648C>T	c.562C>T	p.(Arg188*)	MCCC2_v001:c.562C>T	MCCC2_v001:p.(Arg188*)		NM_022132.5	NP_071415.1	NM_022132.5(MCCC2_v001):c.562C>T	NM_022132.5(MCCC2_i001):p.(Arg188*)		DpnI,DpnII,MboI,Sau3AI
NM_022132.5(MCCC2_v001):c.748G>A		NM_022132.5	MCCC2_v001	c.748G>A	n.834G>A	c.748G>A	p.(Ala250Thr)	MCCC2_v001:c.748G>A	MCCC2_v001:p.(Ala250Thr)		NM_022132.5	NP_071415.1	NM_022132.5(MCCC2_v001):c.748G>A	NM_022132.5(MCCC2_i001):p.(Ala250Thr)		AciI,Fnu4HI
NC_000005.10(MCCC2_v002):c.1559A>G		NC_000005.10	MCCC2_v002	c.1559A>G	g.71652739A>G	c.1559A>G	p.(Tyr520Cys)	MCCC2_v002:c.1559A>G	MCCC2_v002:p.(Tyr520Cys)		NM_022132.4	NP_071415.1	NC_000005.10(MCCC2_v001):n.1647A>G|NC_000005.10(MCCC2_v002):c.1559A>G|NC_000005.10(MCCC2_v003):c.1445A>G|NC_000005.10(MCCC2_v004):c.*8934A>G|NC_000005.10(MCCC2_v005):c.*12859A>G	|NC_000005.10(MCCC2_i002):p.(Tyr520Cys)|NC_000005.10(MCCC2_i003):p.(Tyr482Cys)|NC_000005.10(MCCC2_i004):p.(=)|NC_000005.10(MCCC2_i005):p.(=)	MwoI
NC_000005.10(MCCC2_v002):c.295G>C		NC_000005.10	MCCC2_v002	c.295G>C	g.71599672G>C	c.295G>C	p.(Glu99Gln)	MCCC2_v002:c.295G>C	MCCC2_v002:p.(Glu99Gln)		NM_022132.4	NP_071415.1	NC_000005.10(MCCC2_v001):n.335G>C|NC_000005.10(MCCC2_v002):c.295G>C|NC_000005.10(MCCC2_v003):c.295G>C|NC_000005.10(MCCC2_v004):c.295G>C|NC_000005.10(MCCC2_v005):c.295G>C	|NC_000005.10(MCCC2_i002):p.(Glu99Gln)|NC_000005.10(MCCC2_i003):p.(Glu99Gln)|NC_000005.10(MCCC2_i004):p.(Glu99Gln)|NC_000005.10(MCCC2_i005):p.(Glu99Gln)		Hpy188III
NM_022132.5(MCCC2_v001):c.1676G>A		NM_022132.5	MCCC2_v001	c.1676G>A	n.1762G>A	c.1676G>A	p.(Gly559Asp)	MCCC2_v001:c.1676G>A	MCCC2_v001:p.(Gly559Asp)		NM_022132.5	NP_071415.1	NM_022132.5(MCCC2_v001):c.1676G>A	NM_022132.5(MCCC2_i001):p.(Gly559Asp)	EcoRV,TaqI	BaeI (2)
NC_000005.10(MCCC2_v002):c.95G>T		NC_000005.10	MCCC2_v002	c.95G>T	g.71587520G>T	c.95G>T	p.(Gly32Val)	MCCC2_v002:c.95G>T	MCCC2_v002:p.(Gly32Val)		NM_022132.4	NP_071415.1	NC_000005.10(MCCC2_v001):n.135G>T|NC_000005.10(MCCC2_v002):c.95G>T|NC_000005.10(MCCC2_v003):c.95G>T|NC_000005.10(MCCC2_v004):c.95G>T|NC_000005.10(MCCC2_v005):c.95G>T	|NC_000005.10(MCCC2_i002):p.(Gly32Val)|NC_000005.10(MCCC2_i003):p.(Gly32Val)|NC_000005.10(MCCC2_i004):p.(Gly32Val)|NC_000005.10(MCCC2_i005):p.(Gly32Val)	BstEII,HphI,Tsp45I	BaeGI,BanI,NlaIV
NC_000009.12(AUH_v003):c.505-1G>C	(GenRecord): Mutation on splice site in gene AUH transcript 003 (selected).|(GenRecord): Mutation on splice site in gene AUH transcript 004.|(GenRecord): Mutation on splice site in gene AUH transcript 005.	NC_000009.12	AUH_v003	c.505-1G>C	g.91344111C>G								NC_000009.12(AUH_v001):n.501+11772G>C|NC_000009.12(AUH_v002):n.453+11772G>C|NC_000009.12(AUH_v003):n.505-1G>C|NC_000009.12(AUH_v004):n.505-1G>C|NC_000009.12(AUH_v005):n.505-1G>C|NC_000009.12(AUH_v006):c.418+11772G>C|NC_000009.12(AUH_v007):c.418+11772G>C|NC_000009.12(AUH_v008):c.448+11772G>C|NC_000009.12(AUH_v009):c.448+11772G>C|NC_000009.12(AUH_v010):c.448+11772G>C|NC_000009.12(AUH_v011):c.418+11…	|||||NC_000009.12(AUH_i006):p.(=)|NC_000009.12(AUH_i007):p.(=)|NC_000009.12(AUH_i008):p.(=)|NC_000009.12(AUH_i009):p.(=)|NC_000009.12(AUH_i010):p.(=)|NC_000009.12(AUH_i011):p.(=)|NC_000009.12(AUH_i012):p.(=)|NC_000009.12(AUH_i013):p.(=)|NC_000009.12(AUH_i014):p.(=)|NC_000009.12(AUH_i015):p.(=)|NC_000009.12(AUH_i016):p.(=)|NC_000009.12(AUH_i017):p.(=)|NC_000009.12(AUH_i018):p.(=)|NC_000009.12(AUH_…	EarI,Tsp45I	BbsI
NM_001306190.1(AUH_v001):c.151del		NM_001306190.1	AUH_v001	c.151del	n.231del	c.151del	p.(Ala51Profs*21)	AUH_v001:c.151del	AUH_v001:p.(Ala51Profs*21)		NM_001306190.1	NP_001293119.1	NM_001306190.1(AUH_v001):c.151del	NM_001306190.1(AUH_i001):p.(Ala51Profs*21)
NC_000006.12(MUT_v001):c.1630G>T		NC_000006.12	MUT_v001	c.1630G>T	g.49444685C>A	c.1630G>T	p.(Gly544*)	MUT_v001:c.1630G>T	MUT_v001:p.(Gly544*)		NM_000255.3	NP_000246.2	NC_000006.12(MUT_v001):c.1630G>T|NC_000006.12(MUT_v002):c.1630G>T|NC_000006.12(CENPQ_v001):c.-18658C>A|NC_000006.12(CENPQ_v002):c.-18806C>A|NC_000006.12(CENPQ_v003):c.-18787C>A	NC_000006.12(MUT_i001):p.(Gly544*)|NC_000006.12(MUT_i002):p.(Gly544*)|NC_000006.12(CENPQ_i001):p.(=)|NC_000006.12(CENPQ_i002):p.(=)|NC_000006.12(CENPQ_i003):p.(=)	AluI,BspCNI,DdeI	AciI
NC_000006.12(MUT_v001):c.1782_1786del		NC_000006.12	MUT_v001	c.1782_1786del	g.49441866_49441870del	c.1782_1786del	p.(Ser594Argfs*11)	MUT_v001:c.1782_1786del	MUT_v001:p.(Ser594Argfs*11)		NM_000255.3	NP_000246.2	NC_000006.12(MUT_v001):c.1782_1786del|NC_000006.12(MUT_v002):c.1782_1786del|NC_000006.12(CENPQ_v001):c.-21477_-21473del|NC_000006.12(CENPQ_v002):c.-21625_-21621del|NC_000006.12(CENPQ_v003):c.-21606_-21602del	NC_000006.12(MUT_i001):p.(Ser594Argfs*11)|NC_000006.12(MUT_i002):p.(Ser594Argfs*11)|NC_000006.12(CENPQ_i001):p.(=)|NC_000006.12(CENPQ_i002):p.(=)|NC_000006.12(CENPQ_i003):p.(=)
NM_000159.4(GCDH_v001):c.776C>T		NM_000159.4	GCDH_v001	c.776C>T	n.853C>T	c.776C>T	p.(Ser259Leu)	GCDH_v001:c.776C>T	GCDH_v001:p.(Ser259Leu)		NM_000159.4	NP_000150.1	NM_000159.4(GCDH_v001):c.776C>T	NM_000159.4(GCDH_i001):p.(Ser259Leu)		BbvCI,BspCNI,MnlI
NM_000159.4(GCDH_v001):c.701G>A		NM_000159.4	GCDH_v001	c.701G>A	n.778G>A	c.701G>A	p.(Arg234Gln)	GCDH_v001:c.701G>A	GCDH_v001:p.(Arg234Gln)		NM_000159.4	NP_000150.1	NM_000159.4(GCDH_v001):c.701G>A	NM_000159.4(GCDH_i001):p.(Arg234Gln)
NC_000019.10(GCDH_v003):c.985A>G		NC_000019.10	GCDH_v003	c.985A>G	g.12897331A>G	c.985A>G	p.(Asn329Asp)	GCDH_v003:c.985A>G	GCDH_v003:p.(Asn329Asp)		NM_000159.3	NP_000150.1	NC_000019.10(SYCE2_v001):c.*2010T>C|NC_000019.10(SYCE2_v002):c.*2077T>C|NC_000019.10(SYCE2_v003):c.*2077T>C|NC_000019.10(SYCE2_v004):c.*2010T>C|NC_000019.10(MIR5695_v001):n.-22989A>G|NC_000019.10(KLF1_v001):c.-10191T>C|NC_000019.10(KLF1_v002):c.-10394T>C|NC_000019.10(KLF1_v003):c.-10191T>C|NC_000019.10(GCDH_v001):n.1366A>G|NC_000019.10(GCDH_v002):n.1148A>G|NC_000019.10(GCDH_v003):c.985A>G|NC_0000…	NC_000019.10(SYCE2_i001):p.(=)|NC_000019.10(SYCE2_i002):p.(=)|NC_000019.10(SYCE2_i003):p.(=)|NC_000019.10(SYCE2_i004):p.(=)||NC_000019.10(KLF1_i001):p.(=)|NC_000019.10(KLF1_i002):p.(=)|NC_000019.10(KLF1_i003):p.(=)|||NC_000019.10(GCDH_i003):p.(Asn329Asp)|NC_000019.10(GCDH_i004):p.(Asn329Asp)|NC_000019.10(GCDH_i005):p.(Asn329Asp)|NC_000019.10(GCDH_i006):p.(Asn329Asp)|NC_000019.10(GCDH_i007):p.(Asn…	AvaII,BsaJI,BsmFI,Sau96I
NM_000159.4(GCDH_v001):c.557G>T		NM_000159.4	GCDH_v001	c.557G>T	n.634G>T	c.557G>T	p.(Ser186Ile)	GCDH_v001:c.557G>T	GCDH_v001:p.(Ser186Ile)		NM_000159.4	NP_000150.1	NM_000159.4(GCDH_v001):c.557G>T	NM_000159.4(GCDH_i001):p.(Ser186Ile)	MluCI	Tsp45I
NC_000019.10(GCDH_v003):c.903G>A		NC_000019.10	GCDH_v003	c.903G>A	g.12896960G>A	c.903G>A	p.(=)	GCDH_v003:c.903G>A	GCDH_v003:p.(=)		NM_000159.3	NP_000150.1	NC_000019.10(SYCE2_v001):c.*2381C>T|NC_000019.10(SYCE2_v002):c.*2448C>T|NC_000019.10(SYCE2_v003):c.*2448C>T|NC_000019.10(SYCE2_v004):c.*2381C>T|NC_000019.10(MIR5695_v001):n.-23360G>A|NC_000019.10(KLF1_v001):c.-9820C>T|NC_000019.10(KLF1_v002):c.-10023C>T|NC_000019.10(KLF1_v003):c.-9820C>T|NC_000019.10(GCDH_v001):n.1284G>A|NC_000019.10(GCDH_v002):n.1066G>A|NC_000019.10(GCDH_v003):c.903G>A|NC_000019…	NC_000019.10(SYCE2_i001):p.(=)|NC_000019.10(SYCE2_i002):p.(=)|NC_000019.10(SYCE2_i003):p.(=)|NC_000019.10(SYCE2_i004):p.(=)||NC_000019.10(KLF1_i001):p.(=)|NC_000019.10(KLF1_i002):p.(=)|NC_000019.10(KLF1_i003):p.(=)|||NC_000019.10(GCDH_i003):p.(=)|NC_000019.10(GCDH_i004):p.(=)|NC_000019.10(GCDH_i005):p.(=)|NC_000019.10(GCDH_i006):p.(=)|NC_000019.10(GCDH_i007):p.(=)|NC_000019.10(GCDH_i008):p.(=)
NC_000019.10(GCDH_v003):c.278A>T		NC_000019.10	GCDH_v003	c.278A>T	g.12892122A>T	c.278A>T	p.(His93Leu)	GCDH_v003:c.278A>T	GCDH_v003:p.(His93Leu)		NM_000159.3	NP_000150.1	NC_000019.10(SYCE2_v001):c.*7219T>A|NC_000019.10(SYCE2_v002):c.*7286T>A|NC_000019.10(SYCE2_v003):c.*7286T>A|NC_000019.10(SYCE2_v004):c.*7219T>A|NC_000019.10(MIR5695_v001):n.-28198A>T|NC_000019.10(KLF1_v001):c.-4982T>A|NC_000019.10(KLF1_v002):c.-5185T>A|NC_000019.10(KLF1_v003):c.-4982T>A|NC_000019.10(GCDH_v001):n.694A>T|NC_000019.10(GCDH_v002):n.379+148A>T|NC_000019.10(GCDH_v003):c.278A>T|NC_00001…	NC_000019.10(SYCE2_i001):p.(=)|NC_000019.10(SYCE2_i002):p.(=)|NC_000019.10(SYCE2_i003):p.(=)|NC_000019.10(SYCE2_i004):p.(=)||NC_000019.10(KLF1_i001):p.(=)|NC_000019.10(KLF1_i002):p.(=)|NC_000019.10(KLF1_i003):p.(=)|||NC_000019.10(GCDH_i003):p.(His93Leu)|NC_000019.10(GCDH_i004):p.(His93Leu)|NC_000019.10(GCDH_i005):p.(His93Leu)|NC_000019.10(GCDH_i006):p.(His93Leu)|NC_000019.10(GCDH_i007):p.(His93Le…	MboII
NC_000019.10(GCDH_v003):c.1048T>C		NC_000019.10	GCDH_v003	c.1048T>C	g.12897394T>C	c.1048T>C	p.(Cys350Arg)	GCDH_v003:c.1048T>C	GCDH_v003:p.(Cys350Arg)		NM_000159.3	NP_000150.1	NC_000019.10(SYCE2_v001):c.*1947A>G|NC_000019.10(SYCE2_v002):c.*2014A>G|NC_000019.10(SYCE2_v003):c.*2014A>G|NC_000019.10(SYCE2_v004):c.*1947A>G|NC_000019.10(MIR5695_v001):n.-22926T>C|NC_000019.10(KLF1_v001):c.-10254A>G|NC_000019.10(KLF1_v002):c.-10457A>G|NC_000019.10(KLF1_v003):c.-10254A>G|NC_000019.10(GCDH_v001):n.1429T>C|NC_000019.10(GCDH_v002):n.1211T>C|NC_000019.10(GCDH_v003):c.1048T>C|NC_000…	NC_000019.10(SYCE2_i001):p.(=)|NC_000019.10(SYCE2_i002):p.(=)|NC_000019.10(SYCE2_i003):p.(=)|NC_000019.10(SYCE2_i004):p.(=)||NC_000019.10(KLF1_i001):p.(=)|NC_000019.10(KLF1_i002):p.(=)|NC_000019.10(KLF1_i003):p.(=)|||NC_000019.10(GCDH_i003):p.(Cys350Arg)|NC_000019.10(GCDH_i004):p.(Cys350Arg)|NC_000019.10(GCDH_i005):p.(Cys350Arg)|NC_000019.10(GCDH_i006):p.(Cys350Arg)|NC_000019.10(GCDH_i007):p.(Cys…	FauI
NM_000159.4(GCDH_v001):c.880C>T		NM_000159.4	GCDH_v001	c.880C>T	n.957C>T	c.880C>T	p.(Arg294Trp)	GCDH_v001:c.880C>T	GCDH_v001:p.(Arg294Trp)		NM_000159.4	NP_000150.1	NM_000159.4(GCDH_v001):c.880C>T	NM_000159.4(GCDH_i001):p.(Arg294Trp)	BstNI,PspGI	HpaII,MspI,NciI
NC_000011.10(ACAD8_v001):c.368T>A		NC_000011.10	ACAD8_v001	c.368T>A	g.134257245T>A	c.368T>A	p.(Ile123Lys)	ACAD8_v001:c.368T>A	ACAD8_v001:p.(Ile123Lys)		XM_017017542.1	XP_016873031.1	NC_000011.10(ACAD8_v001):c.368T>A|NC_000011.10(ACAD8_v002):c.368T>A|NC_000011.10(ACAD8_v003):c.368T>A|NC_000011.10(ACAD8_v004):c.368T>A|NC_000011.10(ACAD8_v005):c.368T>A|NC_000011.10(ACAD8_v006):c.368T>A|NC_000011.10(ACAD8_v007):c.368T>A|NC_000011.10(ACAD8_v008):c.368T>A|NC_000011.10(ACAD8_v009):c.86+597T>A|NC_000011.10(ACAD8_v010):c.86+597T>A|NC_000011.10(ACAD8_v011):c.368T>A|NC_000011.10(ACAD8_…	NC_000011.10(ACAD8_i001):p.(Ile123Lys)|NC_000011.10(ACAD8_i002):p.(Ile123Lys)|NC_000011.10(ACAD8_i003):p.(Ile123Lys)|NC_000011.10(ACAD8_i004):p.(Ile123Lys)|NC_000011.10(ACAD8_i005):p.(Ile123Lys)|NC_000011.10(ACAD8_i006):p.(Ile123Lys)|NC_000011.10(ACAD8_i007):p.(Ile123Lys)|NC_000011.10(ACAD8_i008):p.(Ile123Lys)|NC_000011.10(ACAD8_i009):p.(=)|NC_000011.10(ACAD8_i010):p.(=)|NC_000011.10(ACAD8_i011):…
NC_000011.10(ACAD8_v001):c.308T>C		NC_000011.10	ACAD8_v001	c.308T>C	g.134257185T>C	c.308T>C	p.(Leu103Pro)	ACAD8_v001:c.308T>C	ACAD8_v001:p.(Leu103Pro)		XM_017017542.1	XP_016873031.1	NC_000011.10(ACAD8_v001):c.308T>C|NC_000011.10(ACAD8_v002):c.308T>C|NC_000011.10(ACAD8_v003):c.308T>C|NC_000011.10(ACAD8_v004):c.308T>C|NC_000011.10(ACAD8_v005):c.308T>C|NC_000011.10(ACAD8_v006):c.308T>C|NC_000011.10(ACAD8_v007):c.308T>C|NC_000011.10(ACAD8_v008):c.308T>C|NC_000011.10(ACAD8_v009):c.86+537T>C|NC_000011.10(ACAD8_v010):c.86+537T>C|NC_000011.10(ACAD8_v011):c.308T>C|NC_000011.10(ACAD8_…	NC_000011.10(ACAD8_i001):p.(Leu103Pro)|NC_000011.10(ACAD8_i002):p.(Leu103Pro)|NC_000011.10(ACAD8_i003):p.(Leu103Pro)|NC_000011.10(ACAD8_i004):p.(Leu103Pro)|NC_000011.10(ACAD8_i005):p.(Leu103Pro)|NC_000011.10(ACAD8_i006):p.(Leu103Pro)|NC_000011.10(ACAD8_i007):p.(Leu103Pro)|NC_000011.10(ACAD8_i008):p.(Leu103Pro)|NC_000011.10(ACAD8_i009):p.(=)|NC_000011.10(ACAD8_i010):p.(=)|NC_000011.10(ACAD8_i011):…	LpnPI
NC_000011.10(ACAD8_v001):c.235C>G		NC_000011.10	ACAD8_v001	c.235C>G	g.134257112C>G	c.235C>G	p.(Arg79Gly)	ACAD8_v001:c.235C>G	ACAD8_v001:p.(Arg79Gly)		XM_017017542.1	XP_016873031.1	NC_000011.10(ACAD8_v001):c.235C>G|NC_000011.10(ACAD8_v002):c.235C>G|NC_000011.10(ACAD8_v003):c.235C>G|NC_000011.10(ACAD8_v004):c.235C>G|NC_000011.10(ACAD8_v005):c.235C>G|NC_000011.10(ACAD8_v006):c.235C>G|NC_000011.10(ACAD8_v007):c.235C>G|NC_000011.10(ACAD8_v008):c.235C>G|NC_000011.10(ACAD8_v009):c.86+464C>G|NC_000011.10(ACAD8_v010):c.86+464C>G|NC_000011.10(ACAD8_v011):c.235C>G|NC_000011.10(ACAD8_…	NC_000011.10(ACAD8_i001):p.(Arg79Gly)|NC_000011.10(ACAD8_i002):p.(Arg79Gly)|NC_000011.10(ACAD8_i003):p.(Arg79Gly)|NC_000011.10(ACAD8_i004):p.(Arg79Gly)|NC_000011.10(ACAD8_i005):p.(Arg79Gly)|NC_000011.10(ACAD8_i006):p.(Arg79Gly)|NC_000011.10(ACAD8_i007):p.(Arg79Gly)|NC_000011.10(ACAD8_i008):p.(Arg79Gly)|NC_000011.10(ACAD8_i009):p.(=)|NC_000011.10(ACAD8_i010):p.(=)|NC_000011.10(ACAD8_i011):p.(Arg79…	BccI	AciI,SfaNI
NM_001354597.3(IVD_v001):c.932C>T		NM_001354597.3	IVD_v001	c.932C>T	n.1392C>T	c.932C>T	p.(Ala311Val)	IVD_v001:c.932C>T	IVD_v001:p.(Ala311Val)		NM_001354597.3	NP_001341526.1	NM_001354597.3(IVD_v001):c.932C>T	NM_001354597.3(IVD_i001):p.(Ala311Val)	HincII	CviKI_1
NC_000015.10(IVD_v001):c.856+2T>C	(GenRecord): Mutation on splice site in gene IVD transcript 001 (selected).|(GenRecord): Mutation on splice site in gene IVD transcript 002.|(GenRecord): Mutation on splice site in gene IVD transcript 003.|(GenRecord): Mutation on splice site in gene IVD transcript 004.|(GenRecord): Mutation on splice site in gene IVD transcript 005.|(GenRecord): Mutation on splice site in gene IVD transcript 006…	NC_000015.10	IVD_v001	c.856+2T>C	g.40410799T>C								NC_000015.10(IVD_v001):n.856+2T>C|NC_000015.10(IVD_v002):n.566+2T>C|NC_000015.10(IVD_v003):n.580+2T>C|NC_000015.10(IVD_v004):n.815+2T>C|NC_000015.10(IVD_v005):n.815+2T>C|NC_000015.10(IVD_v006):c.465+2T>C|NC_000015.10(IVD_v007):c.375+2T>C|NC_000015.10(IVD_v008):c.552+2T>C|NC_000015.10(IVD_v009):c.552+2T>C|NC_000015.10(IVD_v010):c.552+2T>C|NC_000015.10(IVD_v011):c.552+2T>C|NC_000015.10(IVD_v012):c.…	|||||NC_000015.10(IVD_i006):p.(=)|NC_000015.10(IVD_i007):p.(=)|NC_000015.10(IVD_i008):p.(=)|NC_000015.10(IVD_i009):p.(=)|NC_000015.10(IVD_i010):p.(=)|NC_000015.10(IVD_i011):p.(=)|NC_000015.10(IVD_i012):p.(=)|NC_000015.10(IVD_i013):p.(=)|NC_000015.10(IVD_i014):p.(=)|NC_000015.10(IVD_i015):p.(=)|NC_000015.10(IVD_i016):p.(=)|NC_000015.10(IVD_i017):p.(=)|NC_000015.10(IVD_i018):p.(=)|NC_000015.10(IVD_…		HphI
NC_000015.10(IVD_v006):c.1A>G	(GenRecord): Mutation in start codon of gene IVD transcript 006.|(GenRecord): Mutation in start codon of gene IVD transcript 007.|(GenRecord): Mutation in start codon of gene IVD transcript 008.|(GenRecord): Mutation in start codon of gene IVD transcript 009.|(GenRecord): Mutation in start codon of gene IVD transcript 010.|(GenRecord): Mutation in start codon of gene IVD transcript 011.|(GenRecor…	NC_000015.10	IVD_v006	c.1A>G	g.40405819A>G	c.1A>G	p.?	IVD_v006:c.1A>G	IVD_v006:p.?		NM_002225.3	NP_002216.2	NC_000015.10(IVD_v001):n.13A>G|NC_000015.10(IVD_v002):n.102A>G|NC_000015.10(IVD_v003):n.29A>G|NC_000015.10(IVD_v004):n.-29A>G|NC_000015.10(IVD_v005):n.-29A>G|NC_000015.10(IVD_v006):c.1A>G|NC_000015.10(IVD_v007):c.1A>G|NC_000015.10(IVD_v008):c.1A>G|NC_000015.10(IVD_v009):c.1A>G|NC_000015.10(IVD_v010):c.1A>G|NC_000015.10(IVD_v011):c.1A>G|NC_000015.10(IVD_v012):c.1A>G|NC_000015.10(IVD_v013):c.1A>G|N…	|||||NC_000015.10(IVD_i006):p.?|NC_000015.10(IVD_i007):p.?|NC_000015.10(IVD_i008):p.?|NC_000015.10(IVD_i009):p.?|NC_000015.10(IVD_i010):p.?|NC_000015.10(IVD_i011):p.?|NC_000015.10(IVD_i012):p.?|NC_000015.10(IVD_i013):p.?|NC_000015.10(IVD_i014):p.?|NC_000015.10(IVD_i015):p.?|NC_000015.10(IVD_i016):p.(=)|NC_000015.10(IVD_i017):p.?|NC_000015.10(IVD_i018):p.?|NC_000015.10(IVD_i019):p.?|NC_000015.10(I…		CviAII,FatI,HpyCH4V,NlaIII
NM_001354598.3(IVD_v001):c.596G>T		NM_001354598.3	IVD_v001	c.596G>T	n.629G>T	c.596G>T	p.(Gly199Val)	IVD_v001:c.596G>T	IVD_v001:p.(Gly199Val)		NM_001354598.3	NP_001341527.2	NM_001354598.3(IVD_v001):c.596G>T	NM_001354598.3(IVD_i001):p.(Gly199Val)	BsmFI	CviKI_1,HaeIII,Sau96I
NM_001354598.3(IVD_v001):c.148C>G		NM_001354598.3	IVD_v001	c.148C>G	n.181C>G	c.148C>G	p.(Arg50Gly)	IVD_v001:c.148C>G	IVD_v001:p.(Arg50Gly)		NM_001354598.3	NP_001341527.2	NM_001354598.3(IVD_v001):c.148C>G	NM_001354598.3(IVD_i001):p.(Arg50Gly)
NM_001354598.3(IVD_v001):c.1132T>C		NM_001354598.3	IVD_v001	c.1132T>C	n.1165T>C	c.1132T>C	p.(Cys378Arg)	IVD_v001:c.1132T>C	IVD_v001:p.(Cys378Arg)		NM_001354598.3	NP_001341527.2	NM_001354598.3(IVD_v001):c.1132T>C	NM_001354598.3(IVD_i001):p.(Cys378Arg)		BtsIMutI,TspRI
NM_001159508.3(IVD_v001):c.1121C>T		NM_001159508.3	IVD_v001	c.1121C>T	n.1154C>T	c.1121C>T	p.(Ala374Val)	IVD_v001:c.1121C>T	IVD_v001:p.(Ala374Val)		NM_001159508.3	NP_001152980.2	NM_001159508.3(IVD_v001):c.1121C>T	NM_001159508.3(IVD_i001):p.(Ala374Val)		BseYI
NM_001354597.2(IVD_v001):c.932C>T		NM_001354597.2	IVD_v001	c.932C>T	n.1392C>T	c.932C>T	p.(Ala311Val)	IVD_v001:c.932C>T	IVD_v001:p.(Ala311Val)		NM_001354597.2	NP_001341526.1	NM_001354597.2(IVD_v001):c.932C>T	NM_001354597.2(IVD_i001):p.(Ala311Val)	HincII	CviKI_1
NC_000016.10(MLYCD_v001):c.393_410dup		NC_000016.10	MLYCD_v001	c.393_410dup	g.83899537_83899554dup	c.393_410dup	p.(Ala132_Tyr137dup)	MLYCD_v001:c.393_410dup	MLYCD_v001:p.(Ala132_Tyr137dup)		NM_012213.2	NP_036345.2	NC_000016.10(MLYCD_v001):c.393_410dup	NC_000016.10(MLYCD_i001):p.(Ala132_Tyr137dup)	LpnPI
NC_000016.10(MLYCD_v001):c.641+4_641+7del	(GenRecord): Mutation near splice site in gene MLYCD transcript 001 (selected).	NC_000016.10	MLYCD_v001	c.641+4_641+7del	g.83907103_83907106del	c.641+4_641+7del	p.(=)	MLYCD_v001:c.641+4_641+7del	MLYCD_v001:p.(=)		NM_012213.2	NP_036345.2	NC_000016.10(MLYCD_v001):c.641+4_641+7del	NC_000016.10(MLYCD_i001):p.(=)
NC_000016.10(MLYCD_v001):c.400_407del		NC_000016.10	MLYCD_v001	c.400_407del	g.83899544_83899551del	c.400_407del	p.(Val134Leufs*71)	MLYCD_v001:c.400_407del	MLYCD_v001:p.(Val134Leufs*71)		NM_012213.2	NP_036345.2	NC_000016.10(MLYCD_v001):c.400_407del	NC_000016.10(MLYCD_i001):p.(Val134Leufs*71)	BbvI	BanI,NlaIV
NM_000411.8(HLCS_v001):c.1505A>C		NM_000411.8	HLCS_v001	c.1505A>C	n.1951A>C	c.1505A>C	p.(Gln502Pro)	HLCS_v001:c.1505A>C	HLCS_v001:p.(Gln502Pro)		NM_000411.8	NP_000402.3	NM_000411.8(HLCS_v001):c.1505A>C	NM_000411.8(HLCS_i001):p.(Gln502Pro)	BsiEI (2),BslI,EaeI,EagI
NC_000021.9(HLCS_v007):c.977G>A		NC_000021.9	HLCS_v007	c.977G>A	g.36936468C>T	c.977G>A	p.(Gly326Glu)	HLCS_v007:c.977G>A	HLCS_v007:p.(Gly326Glu)		NM_000411.6	NP_000402.3	NC_000021.9(LOC107985493_v001):n.-29993C>T|NC_000021.9(HLCS_v001):n.1290G>A|NC_000021.9(HLCS_v002):n.1404G>A|NC_000021.9(HLCS_v003):n.1419G>A|NC_000021.9(HLCS_v004):n.1419G>A|NC_000021.9(HLCS_v005):n.1419G>A|NC_000021.9(HLCS_v006):n.1419G>A|NC_000021.9(HLCS_v007):c.977G>A|NC_000021.9(HLCS_v008):c.977G>A|NC_000021.9(HLCS_v009):c.977G>A|NC_000021.9(HLCS_v010):c.977G>A|NC_000021.9(HLCS_v011):c.977G>…	|||||||NC_000021.9(HLCS_i007):p.(Gly326Glu)|NC_000021.9(HLCS_i008):p.(Gly326Glu)|NC_000021.9(HLCS_i009):p.(Gly326Glu)|NC_000021.9(HLCS_i010):p.(Gly326Glu)|NC_000021.9(HLCS_i011):p.(Gly326Glu)|NC_000021.9(HLCS_i012):p.(Gly326Glu)|NC_000021.9(HLCS_i013):p.(Gly473Glu)|NC_000021.9(HLCS_i014):p.(Gly326Glu)|NC_000021.9(HLCS_i015):p.(Gly326Glu)|NC_000021.9(HLCS_i016):p.(Gly326Glu)|NC_000021.9(HLCS_i017)…	MboII	BsaXI (2)
NC_000021.9(HLCS_v007):c.996G>C		NC_000021.9	HLCS_v007	c.996G>C	g.36936449C>G	c.996G>C	p.(Gln332His)	HLCS_v007:c.996G>C	HLCS_v007:p.(Gln332His)		NM_000411.6	NP_000402.3	NC_000021.9(LOC107985493_v001):n.-30012C>G|NC_000021.9(HLCS_v001):n.1309G>C|NC_000021.9(HLCS_v002):n.1423G>C|NC_000021.9(HLCS_v003):n.1438G>C|NC_000021.9(HLCS_v004):n.1438G>C|NC_000021.9(HLCS_v005):n.1438G>C|NC_000021.9(HLCS_v006):n.1438G>C|NC_000021.9(HLCS_v007):c.996G>C|NC_000021.9(HLCS_v008):c.996G>C|NC_000021.9(HLCS_v009):c.996G>C|NC_000021.9(HLCS_v010):c.996G>C|NC_000021.9(HLCS_v011):c.996G>…	|||||||NC_000021.9(HLCS_i007):p.(Gln332His)|NC_000021.9(HLCS_i008):p.(Gln332His)|NC_000021.9(HLCS_i009):p.(Gln332His)|NC_000021.9(HLCS_i010):p.(Gln332His)|NC_000021.9(HLCS_i011):p.(Gln332His)|NC_000021.9(HLCS_i012):p.(Gln332His)|NC_000021.9(HLCS_i013):p.(Gln479His)|NC_000021.9(HLCS_i014):p.(Gln332His)|NC_000021.9(HLCS_i015):p.(Gln332His)|NC_000021.9(HLCS_i016):p.(Gln332His)|NC_000021.9(HLCS_i017)…	BsaAI,HpyCH4IV	BstNI,PspGI,ScrFI,StyD4I
NM_000282.3(PCCA_v001):c.1367G>T		NM_000282.3	PCCA_v001	c.1367G>T	n.1473G>T	c.1367G>T	p.(Gly456Val)	PCCA_v001:c.1367G>T	PCCA_v001:p.(Gly456Val)		NM_000282.3	NP_000273.2	NM_000282.3(PCCA_v001):c.1367G>T	NM_000282.3(PCCA_i001):p.(Gly456Val)	BcoDI,BsmAI	CviKI_1
NM_000282.3(PCCA_v001):c.1591T>C		NM_000282.3	PCCA_v001	c.1591T>C	n.1697T>C	c.1591T>C	p.(Ser531Pro)	PCCA_v001:c.1591T>C	PCCA_v001:p.(Ser531Pro)		NM_000282.3	NP_000273.2	NM_000282.3(PCCA_v001):c.1591T>C	NM_000282.3(PCCA_i001):p.(Ser531Pro)	HphI
NC_000013.11(PCCA_v013):c.600+1G>A	(GenRecord): Mutation on splice site in gene PCCA transcript 001.|(GenRecord): Mutation on splice site in gene PCCA transcript 002.|(GenRecord): Mutation on splice site in gene PCCA transcript 003.|(GenRecord): Mutation on splice site in gene PCCA transcript 004.|(GenRecord): Mutation on splice site in gene PCCA transcript 005.|(GenRecord): Mutation on splice site in gene PCCA transcript 006.|(Ge…	NC_000013.11	PCCA_v013	c.600+1G>A	g.100209464G>A	c.600+1G>A	p.(=)	PCCA_v013:c.600+1G>A	PCCA_v013:p.(=)		NM_000282.3	NP_000273.2	NC_000013.11(LOC105370333_v001):n.-120521C>T|NC_000013.11(GGACT_v001):c.*322666C>T|NC_000013.11(GGACT_v002):c.*322666C>T|NC_000013.11(GGACT_v003):c.*322666C>T|NC_000013.11(GGACT_v004):c.*322666C>T|NC_000013.11(GGACT_v005):c.*322666C>T|NC_000013.11(GGACT_v006):c.*322666C>T|NC_000013.11(LOC105370335_v001):n.*120062C>T|NC_000013.11(LOC105370335_v002):n.*130059C>T|NC_000013.11(LOC105370335_v003):n.*1…	|NC_000013.11(GGACT_i001):p.(=)|NC_000013.11(GGACT_i002):p.(=)|NC_000013.11(GGACT_i003):p.(=)|NC_000013.11(GGACT_i004):p.(=)|NC_000013.11(GGACT_i005):p.(=)|NC_000013.11(GGACT_i006):p.(=)|||||||||||||||||||NC_000013.11(PCCA_i013):p.(=)|NC_000013.11(PCCA_i014):p.(=)|NC_000013.11(PCCA_i015):p.(=)|NC_000013.11(PCCA_i016):p.(=)|NC_000013.11(PCCA_i017):p.(=)|NC_000013.11(PCCA_i018):p.(=)|NC_000013.11(P…	Hpy188III	HphI
NC_000013.11(PCCA_v001):c.701+1G>A	(GenRecord): Mutation on splice site in gene PCCA transcript 001 (selected).|(GenRecord): Mutation on splice site in gene PCCA transcript 002.|(GenRecord): Mutation on splice site in gene PCCA transcript 003.|(GenRecord): Mutation on splice site in gene PCCA transcript 004.|(GenRecord): Mutation on splice site in gene PCCA transcript 005.|(GenRecord): Mutation on splice site in gene PCCA transcri…												NC_000013.11(LOC105370333_v001):n.-120521C>T|NC_000013.11(GGACT_v001):c.*322666C>T|NC_000013.11(GGACT_v002):c.*322666C>T|NC_000013.11(GGACT_v003):c.*322666C>T|NC_000013.11(GGACT_v004):c.*322666C>T|NC_000013.11(GGACT_v005):c.*322666C>T|NC_000013.11(GGACT_v006):c.*322666C>T|NC_000013.11(LOC105370335_v001):n.*120062C>T|NC_000013.11(LOC105370335_v002):n.*130059C>T|NC_000013.11(LOC105370335_v003):n.*1…	|NC_000013.11(GGACT_i001):p.(=)|NC_000013.11(GGACT_i002):p.(=)|NC_000013.11(GGACT_i003):p.(=)|NC_000013.11(GGACT_i004):p.(=)|NC_000013.11(GGACT_i005):p.(=)|NC_000013.11(GGACT_i006):p.(=)|||||||||||||||||||NC_000013.11(PCCA_i013):p.(=)|NC_000013.11(PCCA_i014):p.(=)|NC_000013.11(PCCA_i015):p.(=)|NC_000013.11(PCCA_i016):p.(=)|NC_000013.11(PCCA_i017):p.(=)|NC_000013.11(PCCA_i018):p.(=)|NC_000013.11(P…	Hpy188III	HphI
NC_000013.11(PCCA_v013):c.1684T>C		NC_000013.11	PCCA_v013	c.1684T>C	g.100368512T>C	c.1684T>C	p.(Ser562Pro)	PCCA_v013:c.1684T>C	PCCA_v013:p.(Ser562Pro)		NM_000282.3	NP_000273.2	NC_000013.11(LOC105370333_v001):n.-279569A>G|NC_000013.11(GGACT_v001):c.*163618A>G|NC_000013.11(GGACT_v002):c.*163618A>G|NC_000013.11(GGACT_v003):c.*163618A>G|NC_000013.11(GGACT_v004):c.*163618A>G|NC_000013.11(GGACT_v005):c.*163618A>G|NC_000013.11(GGACT_v006):c.*163618A>G|NC_000013.11(LOC105370335_v001):n.-3658A>G|NC_000013.11(LOC105370335_v002):n.-3570A>G|NC_000013.11(LOC105370335_v003):n.-3658A…	|NC_000013.11(GGACT_i001):p.(=)|NC_000013.11(GGACT_i002):p.(=)|NC_000013.11(GGACT_i003):p.(=)|NC_000013.11(GGACT_i004):p.(=)|NC_000013.11(GGACT_i005):p.(=)|NC_000013.11(GGACT_i006):p.(=)|||||||||||||||||||NC_000013.11(PCCA_i013):p.(Ser562Pro)|NC_000013.11(PCCA_i014):p.(Ser562Pro)|NC_000013.11(PCCA_i015):p.(Ser536Pro)|NC_000013.11(PCCA_i016):p.(Ser562Pro)|NC_000013.11(PCCA_i017):p.(Ser562Pro)|NC_0…		BspCNI,DdeI
NC_000003.12(PCCB_v002):c.1398+2del	(GenRecord): Mutation on splice site in gene PCCB transcript 001.|(GenRecord): Mutation on splice site in gene PCCB transcript 002 (selected).	NC_000003.12	PCCB_v002	c.1398+2del	g.136327734del	c.1398+2del	p.(=)	PCCB_v002:c.1398+2del	PCCB_v002:p.(=)		NM_000532.4	NP_000523.2	NC_000003.12(PCCB_v001):c.1458+2del|NC_000003.12(PCCB_v002):c.1398+2del|NC_000003.12(PCCB_v003):c.*1335del|NC_000003.12(PCCB_v004):c.*1335del	NC_000003.12(PCCB_i001):p.(=)|NC_000003.12(PCCB_i002):p.(=)|NC_000003.12(PCCB_i003):p.(=)|NC_000003.12(PCCB_i004):p.(=)		BsaXI (2),HphI
NC_000003.12(PCCB_v001):c.1359+1G>C	(GenRecord): Mutation on splice site in gene PCCB transcript 001 (selected).|(GenRecord): Mutation on splice site in gene PCCB transcript 002.	NC_000003.12	PCCB_v001	c.1359+1G>C	g.136327256G>C	c.1359+1G>C	p.(=)	PCCB_v001:c.1359+1G>C	PCCB_v001:p.(=)		NM_001178014.1	NP_001171485.1	NC_000003.12(PCCB_v001):c.1359+1G>C|NC_000003.12(PCCB_v002):c.1299+1G>C|NC_000003.12(PCCB_v003):c.*857G>C|NC_000003.12(PCCB_v004):c.*857G>C	NC_000003.12(PCCB_i001):p.(=)|NC_000003.12(PCCB_i002):p.(=)|NC_000003.12(PCCB_i003):p.(=)|NC_000003.12(PCCB_i004):p.(=)	AluI,BbvCI,Bpu10I,BspCNI,DdeI	HpyAV
NC_000003.12(PCCB_v002):c.415C>T		NC_000003.12	PCCB_v002	c.415C>T	g.136260521C>T	c.415C>T	p.(Gln139*)	PCCB_v002:c.415C>T	PCCB_v002:p.(Gln139*)		NM_000532.4	NP_000523.2	NC_000003.12(PCCB_v001):c.475C>T|NC_000003.12(PCCB_v002):c.415C>T|NC_000003.12(PCCB_v003):c.415C>T|NC_000003.12(PCCB_v004):c.415C>T	NC_000003.12(PCCB_i001):p.(Gln159*)|NC_000003.12(PCCB_i002):p.(Gln139*)|NC_000003.12(PCCB_i003):p.(Gln139*)|NC_000003.12(PCCB_i004):p.(Gln139*)
NC_000003.12(PCCB_v002):c.676A>G		NC_000003.12	PCCB_v002	c.676A>G	g.136293777A>G	c.676A>G	p.(Thr226Ala)	PCCB_v002:c.676A>G	PCCB_v002:p.(Thr226Ala)		NM_000532.4	NP_000523.2	NC_000003.12(PCCB_v001):c.736A>G|NC_000003.12(PCCB_v002):c.676A>G|NC_000003.12(PCCB_v003):c.676A>G|NC_000003.12(PCCB_v004):c.676A>G	NC_000003.12(PCCB_i001):p.(Thr246Ala)|NC_000003.12(PCCB_i002):p.(Thr226Ala)|NC_000003.12(PCCB_i003):p.(Thr226Ala)|NC_000003.12(PCCB_i004):p.(Thr226Ala)	BtgZI,Cac8I	BsrI,BtsIMutI,TspRI
NC_000003.12(PCCB_v002):c.1204del		NC_000003.12	PCCB_v002	c.1204del	g.136327160del	c.1204del	p.(Ala402Hisfs*41)	PCCB_v002:c.1204del	PCCB_v002:p.(Ala402Hisfs*41)		NM_000532.4	NP_000523.2	NC_000003.12(PCCB_v001):c.1264del|NC_000003.12(PCCB_v002):c.1204del|NC_000003.12(PCCB_v003):c.*761del|NC_000003.12(PCCB_v004):c.*761del	NC_000003.12(PCCB_i001):p.(Ala422Hisfs*41)|NC_000003.12(PCCB_i002):p.(Ala402Hisfs*41)|NC_000003.12(PCCB_i003):p.(=)|NC_000003.12(PCCB_i004):p.(=)
NC_000003.12(PCCB_v002):c.596C>T		NC_000003.12	PCCB_v002	c.596C>T	g.136283889C>T	c.596C>T	p.(Pro199Leu)	PCCB_v002:c.596C>T	PCCB_v002:p.(Pro199Leu)		NM_000532.4	NP_000523.2	NC_000003.12(PCCB_v001):c.656C>T|NC_000003.12(PCCB_v002):c.596C>T|NC_000003.12(PCCB_v003):c.596C>T|NC_000003.12(PCCB_v004):c.596C>T	NC_000003.12(PCCB_i001):p.(Pro219Leu)|NC_000003.12(PCCB_i002):p.(Pro199Leu)|NC_000003.12(PCCB_i003):p.(Pro199Leu)|NC_000003.12(PCCB_i004):p.(Pro199Leu)		ApaI,BaeGI,BanII,BslI,Bsp1286I,PflMI,PspOMI
NC_000003.12(PCCB_v002):c.398T>C		NC_000003.12	PCCB_v002	c.398T>C	g.136260504T>C	c.398T>C	p.(Leu133Pro)	PCCB_v002:c.398T>C	PCCB_v002:p.(Leu133Pro)		NM_000532.4	NP_000523.2	NC_000003.12(PCCB_v001):c.458T>C|NC_000003.12(PCCB_v002):c.398T>C|NC_000003.12(PCCB_v003):c.398T>C|NC_000003.12(PCCB_v004):c.398T>C	NC_000003.12(PCCB_i001):p.(Leu153Pro)|NC_000003.12(PCCB_i002):p.(Leu133Pro)|NC_000003.12(PCCB_i003):p.(Leu133Pro)|NC_000003.12(PCCB_i004):p.(Leu133Pro)
NC_000011.10(ACAT1_v002):c.52dup		NC_000011.10	ACAT1_v002	c.52dup	g.108134304dup	c.52dup	p.(Val18Glyfs*69)	ACAT1_v002:c.52dup	ACAT1_v002:p.(Val18Glyfs*69)		XM_017017681.1	XP_016873170.1	NC_000011.10(ACAT1_v001):c.322dup|NC_000011.10(ACAT1_v002):c.52dup|NC_000011.10(ACAT1_v003):c.45dup|NC_000011.10(ACAT1_v004):c.45dup|NC_000011.10(ACAT1_v005):c.52dup|NC_000011.10(ACAT1_v006):c.52dup|NC_000011.10(ACAT1_v007):c.45dup|NC_000011.10(ACAT1_v008):c.45dup|NC_000011.10(ACAT1_v009):c.52dup|NC_000011.10(ACAT1_v010):c.52dup|NC_000011.10(ACAT1_v011):c.52dup|NC_000011.10(ACAT1_v012):c.52dup|NC…	NC_000011.10(ACAT1_i001):p.(Val108Glyfs*69)|NC_000011.10(ACAT1_i002):p.(Val18Glyfs*69)|NC_000011.10(ACAT1_i003):p.(Tyr16Valfs*35)|NC_000011.10(ACAT1_i004):p.(Tyr16Valfs*35)|NC_000011.10(ACAT1_i005):p.(Val18Glyfs*69)|NC_000011.10(ACAT1_i006):p.(Val18Glyfs*69)|NC_000011.10(ACAT1_i007):p.(Tyr16Valfs*35)|NC_000011.10(ACAT1_i008):p.(Tyr16Valfs*35)|NC_000011.10(ACAT1_i009):p.(Val18Glyfs*69)|NC_000011.1…
NM_000019.4(ACAT1_v001):c.394G>C		NM_000019.4	ACAT1_v001	c.394G>C	n.434G>C	c.394G>C	p.(Ala132Pro)	ACAT1_v001:c.394G>C	ACAT1_v001:p.(Ala132Pro)		NM_000019.4	NP_000010.1	NM_000019.4(ACAT1_v001):c.394G>C	NM_000019.4(ACAT1_i001):p.(Ala132Pro)
NC_000011.10(ACAT1_v002):c.677C>T		NC_000011.10	ACAT1_v002	c.677C>T	g.108143989C>T	c.677C>T	p.(Ala226Val)	ACAT1_v002:c.677C>T	ACAT1_v002:p.(Ala226Val)		XM_017017681.1	XP_016873170.1	NC_000011.10(ACAT1_v001):c.947C>T|NC_000011.10(ACAT1_v002):c.677C>T|NC_000011.10(ACAT1_v003):c.569C>T|NC_000011.10(ACAT1_v004):c.569C>T|NC_000011.10(ACAT1_v005):c.677C>T|NC_000011.10(ACAT1_v006):c.677C>T|NC_000011.10(ACAT1_v007):c.569C>T|NC_000011.10(ACAT1_v008):c.569C>T|NC_000011.10(ACAT1_v009):c.677C>T|NC_000011.10(ACAT1_v010):c.677C>T|NC_000011.10(ACAT1_v011):c.677C>T|NC_000011.10(ACAT1_v012):…	NC_000011.10(ACAT1_i001):p.(Ala316Val)|NC_000011.10(ACAT1_i002):p.(Ala226Val)|NC_000011.10(ACAT1_i003):p.(Ala190Val)|NC_000011.10(ACAT1_i004):p.(Ala190Val)|NC_000011.10(ACAT1_i005):p.(Ala226Val)|NC_000011.10(ACAT1_i006):p.(Ala226Val)|NC_000011.10(ACAT1_i007):p.(Ala190Val)|NC_000011.10(ACAT1_i008):p.(Ala190Val)|NC_000011.10(ACAT1_i009):p.(Ala226Val)|NC_000011.10(ACAT1_i010):p.(Ala226Val)|NC_000011…	HincII,Hpy166II	MwoI
NM_000155.4(GALT_v001):c.1075A>T		NM_000155.4	GALT_v001	c.1075A>T	n.1105A>T	c.1075A>T	p.(Arg359Trp)	GALT_v001:c.1075A>T	GALT_v001:p.(Arg359Trp)		NM_000155.4	NP_000146.2	NM_000155.4(GALT_v001):c.1075A>T	NM_000155.4(GALT_i001):p.(Arg359Trp)
NM_000155.4(GALT_v001):c.855G>C		NM_000155.4	GALT_v001	c.855G>C	n.885G>C	c.855G>C	p.(Lys285Asn)	GALT_v001:c.855G>C	GALT_v001:p.(Lys285Asn)		NM_000155.4	NP_000146.2	NM_000155.4(GALT_v001):c.855G>C	NM_000155.4(GALT_i001):p.(Lys285Asn)
NM_000155.4(GALT_v001):c.601C>T		NM_000155.4	GALT_v001	c.601C>T	n.631C>T	c.601C>T	p.(Arg201Cys)	GALT_v001:c.601C>T	GALT_v001:p.(Arg201Cys)		NM_000155.4	NP_000146.2	NM_000155.4(GALT_v001):c.601C>T	NM_000155.4(GALT_i001):p.(Arg201Cys)	BmrI,BsrI,BtsIMutI,TspRI	BseYI
NM_000155.4(GALT_v001):c.97_99delinsTGG		NM_000155.4	GALT_v001	c.97_99delinsTGG	n.127_129delinsTGG	c.97_99delinsTGG	p.(Arg33Trp)	GALT_v001:c.97_99delinsTGG	GALT_v001:p.(Arg33Trp)		NM_000155.4	NP_000146.2	NM_000155.4(GALT_v001):c.97_99delinsTGG	NM_000155.4(GALT_i001):p.(Arg33Trp)	CviQI,RsaI
NM_001281726.1(BTD_v001):c.98_104delinsTCC		NM_001281726.1	BTD_v001	c.98_104delinsTCC	n.204_210delinsTCC	c.98_104delinsTCC	p.(Cys33Phefs*36)	BTD_v001:c.98_104delinsTCC	BTD_v001:p.(Cys33Phefs*36)		NM_001281726.1	NP_001268655.1	NM_001281726.1(BTD_v001):c.98_104delinsTCC	NM_001281726.1(BTD_i001):p.(Cys33Phefs*36)	EarI,MboII	AciI,Fnu4HI
NC_000003.12(BTD_v006):c.1374A>T		NC_000003.12	BTD_v006	c.1374A>T	g.15645224A>T	c.1374A>T	p.(Gln458His)	BTD_v006:c.1374A>T	BTD_v006:p.(Gln458His)		NM_001281723.1	NP_001268652.1	NC_000003.12(HACL1_v001):n.-43372T>A|NC_000003.12(HACL1_v002):c.-43761T>A|NC_000003.12(HACL1_v003):c.-43761T>A|NC_000003.12(HACL1_v004):c.-43761T>A|NC_000003.12(HACL1_v005):c.-43761T>A|NC_000003.12(BTD_v001):c.1308A>T|NC_000003.12(BTD_v002):c.1368A>T|NC_000003.12(BTD_v003):c.*3086A>T|NC_000003.12(BTD_v004):c.1308A>T|NC_000003.12(BTD_v005):c.1308A>T|NC_000003.12(BTD_v006):c.1374A>T|NC_000003.12(BT…	|NC_000003.12(HACL1_i002):p.(=)|NC_000003.12(HACL1_i003):p.(=)|NC_000003.12(HACL1_i004):p.(=)|NC_000003.12(HACL1_i005):p.(=)|NC_000003.12(BTD_i001):p.(Gln436His)|NC_000003.12(BTD_i002):p.(Gln456His)|NC_000003.12(BTD_i003):p.(=)|NC_000003.12(BTD_i004):p.(Gln436His)|NC_000003.12(BTD_i005):p.(Gln436His)|NC_000003.12(BTD_i006):p.(Gln458His)|NC_000003.12(BTD_i007):p.(Gln436His)|NC_000003.12(BTD_i008):…
NC_000003.12(BTD_v001):c.429C>G		NC_000003.12	BTD_v001	c.429C>G	g.15644345C>G	c.429C>G	p.(Ile143Met)	BTD_v001:c.429C>G	BTD_v001:p.(Ile143Met)		XM_011534041.2	XP_011532343.1	NC_000003.12(HACL1_v001):n.-42493G>C|NC_000003.12(HACL1_v002):c.-42882G>C|NC_000003.12(HACL1_v003):c.-42882G>C|NC_000003.12(HACL1_v004):c.-42882G>C|NC_000003.12(HACL1_v005):c.-42882G>C|NC_000003.12(BTD_v001):c.429C>G|NC_000003.12(BTD_v002):c.489C>G|NC_000003.12(BTD_v003):c.*2207C>G|NC_000003.12(BTD_v004):c.429C>G|NC_000003.12(BTD_v005):c.429C>G|NC_000003.12(BTD_v006):c.495C>G|NC_000003.12(BTD_v00…	|NC_000003.12(HACL1_i002):p.(=)|NC_000003.12(HACL1_i003):p.(=)|NC_000003.12(HACL1_i004):p.(=)|NC_000003.12(HACL1_i005):p.(=)|NC_000003.12(BTD_i001):p.(Ile143Met)|NC_000003.12(BTD_i002):p.(Ile163Met)|NC_000003.12(BTD_i003):p.(=)|NC_000003.12(BTD_i004):p.(Ile143Met)|NC_000003.12(BTD_i005):p.(Ile143Met)|NC_000003.12(BTD_i006):p.(Ile165Met)|NC_000003.12(BTD_i007):p.(Ile143Met)|NC_000003.12(BTD_i008):…	CviAII,FatI,MnlI,NlaIII	BccI
NM_000060.4(BTD_v001):c.550C>G		NM_000060.4	BTD_v001	c.550C>G	n.656C>G	c.550C>G	p.(Pro184Ala)	BTD_v001:c.550C>G	BTD_v001:p.(Pro184Ala)		NM_000060.4	NP_000051.1	NM_000060.4(BTD_v001):c.550C>G	NM_000060.4(BTD_i001):p.(Pro184Ala)	HgaI	BsaJI,StyI
NM_000403.4(GALE_v001):c.509A>T		NM_000403.4	GALE_v001	c.509A>T	n.777A>T	c.509A>T	p.(Asp170Val)	GALE_v001:c.509A>T	GALE_v001:p.(Asp170Val)		NM_000403.4	NP_000394.2	NM_000403.4(GALE_v001):c.509A>T	NM_000403.4(GALE_i001):p.(Asp170Val)		BsmFI

## Sheet: Supplemental Table 2 - Diseases
Supplemental Table 2 - For each disorder, the number of subjects reporting a genotype are shown. Unique variants not found in ClinVar were assigned clinical significance and shown in the number of variants classified as Pathogenic, Likely Pathogenic, or remain as Variants of Uncertain Significance. Variants were assigned a clinical significance using data shown in Table 1.
Disorder	OMIM Number	Disorder Category	Total Number of Subjects	Number of Subjects Reporting a Variant	Number of Variants to be Classified as Pathogenic	Number of Variants to be Classified as Likely Pathogenic	Variants of Uncertain Significance
Argininosuccinic aciduria (ASA)	207900	Amino Acid	33	14	1	3	0
Tetrahydrobiopterin Deficiency (BIOPT-BS)	261640	Amino Acid	2	1	0	0	0
Homocystinuria (HCY)	236200	Amino Acid	23	18	2	2	1
Citrullinemia, Type 1 (CIT-1)	215700	Amino Acid	19	10	0	5	0
Citrullinemia, Type 2 (CIT-2)	605814	Amino Acid	1	1	0	0	0
Phenylketonuria (PKU)	261600	Amino Acid	494	124	3	2	1
Hypermethioninemia (MET)	250850	Amino Acid	1	1	0	­­­0	0
Maple Syrup Urine Disease (MSUD)	248600	Amino Acid	58	29	2	2	1
Tyrosinemia, Type 1 (TYR1)	276700	Amino Acid	16	6	1	0	0
Tyrosinemia, Type 3 (TYR3)	276710	Amino Acid	2	1	1	0	0
Carnitine-Acylcarnitine Translocase Deficiency (CACT)	212138	Fatty Acid Oxidation	2	1	1	0	0
Carnitine Palmitoyltransferase Type I Deficiency (CPT-1A)	255120	Fatty Acid Oxidation	5	4	1	3	0
Carnitine Palmitoyltransferase Type 2 Deficiency (CPT-2)	600649	Fatty Acid Oxidation	22	11	1	1	0
Glutaric Acidemia, Type II (GA2)	231680	Fatty Acid Oxidation	12	3	0	2	0
Long Chain L-3 Hydroxyacyl-CoA Dehydrogenase Deficiency (LCHAD)	609016	Fatty Acid Oxidation	30	18	1	0	0
Medium Chain Acyl-Coa Dehydrogenase Deficiency (MCAD)	201450	Fatty Acid Oxidation	381	294	4	21	1
Trifunctional Protein Deficiency (TFP)	609015	Fatty Acid Oxidation	17	11	2	2	1
Very Long-Chain Acyl-CoA Dehydrogenase Deficiency (VLCAD)	201475	Fatty Acid Oxidation	97	77	8	14	0
2-Methylbutyrylglycinuria (2MBG)	610006	Organic Acid	4	2	0	1	0
3-Methylcotonyl-CoA Carboxylase Deficiency (3-MCC)	210200	Organic Acid	53	18	1	5	0
3-Methylglutaconic Aciduria (3MGA)	205950	Organic Acid	4	2	2	0	0
Glutaric Acidemia Type 1 (GA1)	231670	Organic Acid	58	22	1	6	1
Methylmalonic Acidemia (MUT)	251000	Organic Acid	20	9	2	0	0
Isobutyrylglycinuria (IBG)	611283	Organic Acid	9	4	2	1	0
Isovaleric Acidemia (IVA)	243500	Organic Acid	41	15	2	5	0
Malonic Acidemia (MAL)	248360	Organic Acid	3	3	2	1	0
Holocarboxylase Synthetase Deficiency (MCD)	253270	Organic Acid	5	3	0	2	1
Propionic Acidemia (PROP)	606054	Organic Acid	64	34	6	6	0
Beta-Ketothiolase Deficiency (BKT)	203750	Organic Acid	6	5	1	2	0
Galactosemia (GALT)	230400	Other	202	110	0	4	0
Biotinidase Deficiency (BIOT)	253260	Other	219	129	1	0	3
Galactoepimerase Deficiency (GALE)	230350	Other	3	2	0	1	0
			1906	982	48	91	10

## Sheet: Supplemental Table 3-FATHMM
Supplemental Table 3 - Variant pathogenicity predictions provided by FATHMM (Shihab et al., 2013).
Gene	Protein ID	Substitution	Prediction	Score	Domain-Phenotype Association	Warning	HMM ID	HMM Description	HMM Pos.	HMM Prob. W.	HMM Prob. M.	HMM Weights D.	HMM Weights O.
ACAD8	Q9UKU7	I123K	DAMAGING	-6.58			Acyl-CoA_dh_N	Acyl-CoA dehydrogenase, N-terminal domain	82	0.103081	0.0123109	87	1
ACAD8	Q9UKU7	L103R	DAMAGING	-6.7			Acyl-CoA_dh_N	Acyl-CoA dehydrogenase, N-terminal domain	62	0.189532	0.0282752	87	1
ACAD8	Q9UKU7	R79G	DAMAGING	-6.68			Acyl-CoA_dh_N	Acyl-CoA dehydrogenase, N-terminal domain	38	0.182167	0.0375591	87	1
ACADM	P11310	N194K	DAMAGING	-3.97			Acyl-CoA_dh_M	Acyl-CoA dehydrogenase, middle domain	38	0.261927	0.0332297	48	4
ACADM	P11310	K329E	DAMAGING	-3.7			Acyl-CoA_dh_1	Acyl-CoA dehydrogenase, C-terminal domain	63	0.113783	0.208051	145	10
ACADM	P11310	R31H	DAMAGING	-4.42			65944		31	0.0734669	0.0291416	287	14
ACADM	P11310	A64P	DAMAGING	-6.78			Acyl-CoA_dh_N	Acyl-CoA dehydrogenase, N-terminal domain	23	0.226845	0.0233383	87	1
ACADM	P11310	I250F	DAMAGING	-5.49			50327	Acyl-CoA dehydrogenase NM domain-like	241	0.210525	0.0229568	182	5
ACADM	P11310	I78M	DAMAGING	-6.54			Acyl-CoA_dh_N	Acyl-CoA dehydrogenase, N-terminal domain	37	0.106192	0.0470135	87	1
ACADM	P11310	H415N	DAMAGING	-3.83			52089	Acyl-CoA dehydrogenase C-terminal domain-like	156	0.0213898	0.0162668	99	7
ACADM	P11310	R53E	DAMAGING	-6.95			Acyl-CoA_dh_N	Acyl-CoA dehydrogenase, N-terminal domain	12	0.348938	0.0719963	87	1
ACADM	P11310	G99E	DAMAGING	-7.15			Acyl-CoA_dh_N	Acyl-CoA dehydrogenase, N-terminal domain	58	0.432579	0.0722755	87	1
ACADM	P11310	K197E	DAMAGING	-3.51			Acyl-CoA_dh_M	Acyl-CoA dehydrogenase, middle domain	41	0.030243	0.0822337	48	4
ACADM	P11310	A324P	DAMAGING	-4.59			Acyl-CoA_dh_1	Acyl-CoA dehydrogenase, C-terminal domain	58	0.40438	0.0087944	145	10
ACADM	P11310	H24Y	DAMAGING	-4.39			65944		24	0.0449511	0.0236292	287	14
ACADM	P11310	A218G	DAMAGING	-4.53			50327	Acyl-CoA dehydrogenase NM domain-like	199	0.0422492	0.394218	182	5
ACADM	P11310	G377A	DAMAGING	-7.43			52089	Acyl-CoA dehydrogenase C-terminal domain-like	118	0.920232	0.0251738	99	7
ACADM	P11310	R348C	DAMAGING	-3.94			Acyl-CoA_dh_1	Acyl-CoA dehydrogenase, C-terminal domain	82	0.0681162	0.0129431	145	10
ACADM	P11310	E32K	DAMAGING	-4.37			65944		32	0.104646	0.097046	287	14
ACADM	P11310	I185T	DAMAGING	-4.07			Acyl-CoA_dh_M	Acyl-CoA dehydrogenase, middle domain	29	0.291001	0.00455468	48	4
ACADM	P11310	M391I	DAMAGING	-3.85			Acyl-CoA_dh_1	Acyl-CoA dehydrogenase, C-terminal domain	125	0.0687451	0.0738514	145	10
ACADM	P11310	R348C	DAMAGING	-3.94			Acyl-CoA_dh_1	Acyl-CoA dehydrogenase, C-terminal domain	82	0.0681162	0.0129431	145	10
ACADM	P11310	N194S	DAMAGING	-3.91			Acyl-CoA_dh_M	Acyl-CoA dehydrogenase, middle domain	38	0.261927	0.0780598	48	4
ACADM	Q5T4U5	K304G	DAMAGING	-3.93			Acyl-CoA_dh_1	Acyl-CoA dehydrogenase, C-terminal domain	5	0.105773	0.058654	145	10
ACADM	Q5T4U5	K304E	DAMAGING	-3.9			Acyl-CoA_dh_1	Acyl-CoA dehydrogenase, C-terminal domain	5	0.105773	0.0818457	145	10
ACADM	Q5T4U5	K393E				Inconsistent Wild-Type Residue (Expected 'F')
ACADSB	P45954	M389V	DAMAGING	-3.78			Acyl-CoA_dh_1	Acyl-CoA dehydrogenase, C-terminal domain	110	0.0447551	0.0959134	145	10
ACADSB	P49748	L501D	DAMAGING	-2.21			Pfam-B_3872		115	0.105895	0.0457556	13	3
ACADSB	P49748	R613Q	TOLERATED	-0.91			Pfam-B_5826		24	0.239937	0.285812	4	2
ACADSB	P49748	G254S	DAMAGING	-3.78			Acyl-CoA_dh_M	Acyl-CoA dehydrogenase, middle domain	40	0.162698	0.0389008	48	4
ACADSB	P49748	A585P	DAMAGING	-2.78			43101	Acyl-CoA dehydrogenase C-terminal domain-like	73	0.283824	0.0157235	5	1
ACADSB	P49748	L502P	DAMAGING	-2.19			Pfam-B_3872		116	0.0701254	0.0196262	13	3
ACADSB	P49748	G340E	DAMAGING	-5.29			50327	Acyl-CoA dehydrogenase NM domain-like	271	0.294243	0.244021	182	5
ACADSB	P49748	E449K	DAMAGING	-4.24			Acyl-CoA_dh_1	Acyl-CoA dehydrogenase, C-terminal domain	122	0.273909	0.055361	145	10
ACADSB	P49748	I189T	DAMAGING	-5.88			50327	Acyl-CoA dehydrogenase NM domain-like	109	0.387178	0.0103163	182	5
ACADSB	P49748	L255P	DAMAGING	-3.67			Acyl-CoA_dh_M	Acyl-CoA dehydrogenase, middle domain	41	0.0745922	0.015957	48	4
ACADSB	P49748-3	S446L	DAMAGING	-4.13			Acyl-CoA_dh_1	Acyl-CoA dehydrogenase, C-terminal domain	96	0.194044	0.0254798	145	10
ACADSB	P49748-3	E222K	DAMAGING	-5.26			50327	Acyl-CoA dehydrogenase NM domain-like	119	0.194128	0.152203	182	5
ACADSB	P49748-3	R462Q				Inconsistent Wild-Type Residue (Expected 'G')
ACADSB	P49748-3	K287R	DAMAGING	-3.15			Acyl-CoA_dh_M	Acyl-CoA dehydrogenase, middle domain	50	0.141294	0.363052	48	4
ACADSB	P49748-3	S230F	DAMAGING	-5.48			50327	Acyl-CoA dehydrogenase NM domain-like	127	0.187385	0.00673586	182	5
ACADVL	P24752	A132P	DAMAGING	-4.88			49939	Thiolase-like	93	0.64621	0.00614688	21	2
ACADVL	P24752	A226V				Inconsistent Wild-Type Residue (Expected 'W')
ACAT1	P04424	A457P	DAMAGING	-5.5			38817	L-aspartase-like	447	0.0835091	0.0369079	43	1
ACAT1	P04424	R456W	DAMAGING	-5.61			38817	L-aspartase-like	446	0.122688	0.00445633	43	1
ACAT1	P04424	R182G	DAMAGING	-5.88			38817	L-aspartase-like	172	0.288985	0.0239816	43	1
ASL	P00966	I309N	DAMAGING	-5.1			Arginosuc_synth	Arginosuccinate synthase	294	0.0998596	0.0173643	63	2
ASL	P00966	A51T	DAMAGING	-5.69			Arginosuc_synth	Arginosuccinate synthase	46	0.425441	0.059234	63	2
ASL	P00966	Q40L	DAMAGING	-5.41			Arginosuc_synth	Arginosuccinate synthase	34	0.281062	0.0305821	63	2
ASL	P00966	Y291S	DAMAGING	-5.4			44855	Argininosuccinate synthetase, C-terminal domain	116	0.0706131	0.0410941	41	1
ASL	P00966	A216D	DAMAGING	-5.14			Arginosuc_synth	Arginosuccinate synthase	206	0.161768	0.0632722	63	2
ASS1	P21953	Y383N	DAMAGING	-3.36			36598	TK C-terminal domain-like	129	0.0450312	0.0182758	10	1
ASS1	P21953	D231G	DAMAGING	-2.89			Transket_pyr	Transketolase, pyrimidine binding domain	162	0.130156	0.076893	35	5
BCKDHB	P43251	P184A	DAMAGING	-2.48			54979		184	0.141317	0.0867478	100	19
BCKDHB	C9JSN9	Q458H				Invalid Substitution Position
BCKDHB	C9JSN9	I143M	DAMAGING	-2.24			CN_hydrolase	Carbon-nitrogen hydrolase	81	0.0108161	0.0212868	43	9
BCKDHB	C9JSN9	D170V				Inconsistent Wild-Type Residue (Expected 'G')
BTD	P50416	P247R	DAMAGING	-3.55			51015	CoA-dependent acyltransferases	86	0.531841	0.0283613	45	8
BTD	P50416	R357Q	DAMAGING	-2.54			51015	CoA-dependent acyltransferases	205	0.0780785	0.0464904	45	8
BTD	P50416	A446T				Inconsistent Wild-Type Residue (Expected 'G')	\
CPT1A	P23786	Q413F	DAMAGING	-2.61			51015	CoA-dependent acyltransferases	356	0.0941477	0.0144585	45	8
CPT2	Q16134	G272R	DAMAGING	-3.57			52927	FAD-linked reductases, C-terminal domain	3	0.186219	0.0338211	10	1
CPT2	Q16134	F244S	DAMAGING	-3.6			52926	FAD/NAD(P)-binding domain	208	0.04098	0.0511215	49	4
ETFDH	Q14376	D170V	DAMAGING	-3.22			Epimerase	NAD dependent epimerase/dehydratase family	153	0.0597976	0.0287554	18	2
GALE	P07902	R359W	DAMAGING	-6.24			38273	HIT-like	159	0.41096	0.00870507	90	2
GALE	P07902	K285N	DAMAGING	-5.86			GalP_UDP_tr_C	Galactose-1-phosphate uridyl transferase, C-terminal domain	85	0.274238	0.03217	87	2
GALE	P07902	R201C	DAMAGING	-5.63			38273	HIT-like	4	0.100487	0.0103021	90	2
GALE	P07902	R33W	DAMAGING	-6.94			38272	HIT-like	12	0.573183	0.00258624	105	2
GALT	Q92947	S259L	DAMAGING	-5.33			50327	Acyl-CoA dehydrogenase NM domain-like	236	0.173267	0.085145	182	5
GALT	Q92947	R234Q	DAMAGING	-5.22			50327	Acyl-CoA dehydrogenase NM domain-like	201	0.0558258	0.0347721	182	5
GALT	Q92947	N329D	DAMAGING	-4.03			43628	Acyl-CoA dehydrogenase C-terminal domain-like	47	0.0486327	0.0274714	48	3
GALT	Q92947	S186I	DAMAGING	-6.72			50327	Acyl-CoA dehydrogenase NM domain-like	143	0.657961	0.00699276	182	5
GALT	Q92947	H93L	DAMAGING	-6.42			Acyl-CoA_dh_N	Acyl-CoA dehydrogenase, N-terminal domain	33	0.019708	0.0359621	87	1
GALT	Q92947	C350R	DAMAGING	-3.91			Acyl-CoA_dh_1	Acyl-CoA dehydrogenase, C-terminal domain	71	0.0516647	0.0144577	145	10
GALT	Q92947	R294W	DAMAGING	-6.59			Acyl-CoA_dh_1	Acyl-CoA dehydrogenase, C-terminal domain	15	0.849243	0.000852225	145	10
GCDH	P55084	P172S	DAMAGING	-2.56			35032	Thiolase-like	135	0.255797	0.0752101	19	4
HADHB	P55084	S70P	DAMAGING	-2.37			35032	Thiolase-like	29	0.0991026	0.0204902	19	4
HLCS	P50747	Q502P	DAMAGING	-6.14	Disease Of Anatomical Entity|Nervous System Disease|Musculoskeletal System Disease|Muscle Tissue Disease|Myopathy|Neuropathy|Neuromuscular Disease		35568	Class II aaRS and biotin synthetases	49	0.744874	0.00299147	18	1
HLCS	P50747	G326E	DAMAGING	-6.99			17830		326	0.805461	0.0134231	25	1
HLCS	P50747	Q332H	DAMAGING	-5.15			17830		332	0.307731	0.0201962	25	1
IVD	P26440	A311V	DAMAGING	-3.92			52089	Acyl-CoA dehydrogenase C-terminal domain-like	44	0.144494	0.0825881	99	7
IVD	P26440	G199V	DAMAGING	-4.04			Acyl-CoA_dh_M	Acyl-CoA dehydrogenase, middle domain	39	0.327679	0.078999	48	4
IVD	P26440	R50G	DAMAGING	-6.92			Acyl-CoA_dh_N	Acyl-CoA dehydrogenase, N-terminal domain	8	0.303659	0.0319281	87	1
IVD	P26440	C378R	DAMAGING	-2.38			Pfam-B_14008		31	0.0609641	0.0219456	5	1
IVD	P26440	A311V	DAMAGING	-3.92			52089	Acyl-CoA dehydrogenase C-terminal domain-like	44	0.144494	0.0825881	99	7
IVD	P26440-2	A374V	DAMAGING	-3.98			Acyl-CoA_dh_1	Acyl-CoA dehydrogenase, C-terminal domain	135	0.0956203	0.0178229	145	10
MCCC2	Q9HCC0	A250T	DAMAGING	-4.49			Carboxyl_trans	Carboxyl transferase domain	176	0.103356	0.0403465	84	4
MCCC2	Q9HCC0	Y520C	DAMAGING	-4.84			Carboxyl_trans	Carboxyl transferase domain	450	0.274065	0.0107474	84	4
MCCC2	Q9HCC0	E99Q	DAMAGING	-5.72			50305	ClpP/crotonase	52	0.561777	0.0397769	24	1
MCCC2	Q9HCC0	G559D	DAMAGING	-3.22			48770	ClpP/crotonase	282	0.109202	0.0772174	18	2
MCCC2	Q9HCC0	G32V	DAMAGING	-4.88			6018		32	0.0682035	0.0513259	87	3
MTRR	Q9UBK8-2	C37T	TOLERATED	-0.73	Organ System Cancer|Nervous System Disease|Cardiovascular System Disease|Disease By Infectious Agent|Respiratory System Disease|Disease Of Metabolism|Lower Respiratory Tract Disease|Lung Disease|Urinary System Disease|Kidney Disease|Heart Disease|Cardiomyopathy|Extrinsic Cardiomyopathy|Cerebrovascular Disease|Peripheral Nervous System Neoplasm|Hypertension		Flavodoxin_1	Flavodoxin	32	0.106826	0.0722033	8	5
MTRR	Q9UBK8-2	A120T	TOLERATED	-0.32	Organ System Cancer|Nervous System Disease|Cardiovascular System Disease|Disease By Infectious Agent|Respiratory System Disease|Disease Of Metabolism|Lower Respiratory Tract Disease|Lung Disease|Urinary System Disease|Kidney Disease|Heart Disease|Cardiomyopathy|Extrinsic Cardiomyopathy|Cerebrovascular Disease|Peripheral Nervous System Neoplasm|Hypertension		49652	Flavoproteins	159	0.378685	0.0324433	4	5
PAH	P00439	E221D	DAMAGING	-6.61			Biopterin_H	Biopterin-dependent aromatic amino acid hydroxylase	103	0.376337	0.0819431	397	6
PAH	P00439	L365DEL				Invalid Substitution Format		\
PCCA	P05165	G456V	DAMAGING	-2.73	Glucose Metabolism Disease		44432	Rudiment single hybrid motif	64	0.307802	0.0170164	14	3
PCCA	P05165	S531P	DAMAGING	-4.25			13679		531	0.0846399	0.0188352	89	5
PCCA	P05165	S562P	TOLERATED	-1.18			Pfam-B_19822		35	0.193453	0.0149129	13	7
PCCB	P05166	T226A	DAMAGING	-4.88			Carboxyl_trans	Carboxyl transferase domain	168	0.390116	0.144398	84	4
PCCB	P05166	P199L	DAMAGING	-4.97			51040	ClpP/crotonase	170	0.184804	0.0176654	26	1
PCCB	P05166	L133P	DAMAGING	-4.94			51040	ClpP/crotonase	104	0.203919	0.0573949	26	1

## Sheet: Supplemental Table 4-SNPS&GO
Supplemental Table 4 - Variant pathogenicity predictions provided by SNPS&GO (Calabrese et al., 2009; Capriotti and Altman, 2011)
Gene	Mutation	Prediction	RI	Probability	Method\
ACAD8	R79G	Unclassified	NA	NA	PANTHER:	F[R]=NA	F[G]=NA\
ACAD8	R79G	Disease	1	0.532	SNPs&GO\
ACAD8	L103R	Unclassified	NA	NA	PANTHER:	F[L]=NA	F[R]=NA\
ACAD8	L103R	Disease	3	0.666	SNPs&GO\
ACAD8	I123K	Disease	6	0.803	PANTHER:	F[I]=14%	F[K]=1%	\
ACAD8	I123K	Disease	8	0.9	SNPs&GO\
ACADM	H24Y	Neutral	3	0.35	PhD-SNP:	F[H]=42%	F[Y]=6%	Nali=47\
ACADM	H24Y	Unclassified	NA	NA	PANTHER:	F[H]=NA	F[Y]=NA\
ACADM	H24Y	Disease	0	0.516	SNPs&GO\
ACADM	R31H	Neutral	6	0.224	PhD-SNP:	F[R]=26%	F[H]=6%	Nali=52\
ACADM	R31H	Unclassified	NA	NA	PANTHER:	F[R]=NA	F[H]=NA\
ACADM	R31H	Neutral	3	0.355	SNPs&GO\
ACADM	E32K	Neutral	4	0.314	PhD-SNP:	F[E]=19%	F[K]=7%	Nali=57\
ACADM	E32K	Unclassified	NA	NA	PANTHER:	F[E]=NA	F[K]=NA\
ACADM	E32K	Disease	0	0.508	SNPs&GO\
ACADM	R53E	Disease	5	0.765	PhD-SNP:	F[R]=71%	F[E]=2%	Nali=981\
ACADM	R53E	Unclassified	NA	NA	PANTHER:	F[R]=NA	F[E]=NA\
ACADM	R53E	Disease	9	0.926	SNPs&GO\
ACADM	A64P	Disease	7	0.866	PhD-SNP:	F[A]=74%	F[P]=0%	Nali=988\
ACADM	A64P	Unclassified	NA	NA	PANTHER:	F[A]=NA	F[P]=NA\
ACADM	A64P	Disease	9	0.959	SNPs&GO\
ACADM	I78M	Neutral	4	0.305	PhD-SNP:	F[I]=23%	F[M]=4%	Nali=988\
ACADM	I78M	Unclassified	NA	NA	PANTHER:	F[I]=NA	F[M]=NA\
ACADM	I78M	Disease	1	0.538	SNPs&GO\
ACADM	G99E	Disease	7	0.867	PhD-SNP:	F[G]=79%	F[E]=6%	Nali=992\
ACADM	G99E	Unclassified	NA	NA	PANTHER:	F[G]=NA	F[E]=NA\
ACADM	G99E	Disease	9	0.96	SNPs&GO\
ACADM	I185T	Disease	6	0.802	PhD-SNP:	F[I]=29%	F[T]=0%	Nali=998\
ACADM	I185T	Disease	9	0.931	PANTHER:	F[I]=21%	F[T]=0%	\
ACADM	I185T	Disease	9	0.954	SNPs&GO\
ACADM	N194K	Disease	8	0.918	PhD-SNP:	F[N]=70%	F[K]=0%	Nali=998\
ACADM	N194K	Disease	6	0.798	PANTHER:	F[N]=37%	F[K]=2%	\
ACADM	N194K	Disease	10	0.975	SNPs&GO\
ACADM	N194S	Disease	5	0.742	PhD-SNP:	F[N]=70%	F[S]=7%	Nali=998\
ACADM	N194S	Disease	4	0.701	PANTHER:	F[N]=37%	F[S]=5%	\
ACADM	N194S	Disease	8	0.918	SNPs&GO\
ACADM	K197E	Neutral	2	0.411	PhD-SNP:	F[K]=5%	F[E]=14%	Nali=998\
ACADM	K197E	Neutral	3	0.352	PANTHER:	F[K]=3%	F[E]=3%	\
ACADM	K197E	Disease	5	0.746	SNPs&GO\
ACADM	A218G	Neutral	8	0.082	PhD-SNP:	F[A]=7%	F[G]=82%	Nali=967\
ACADM	A218G	Disease	5	0.731	PANTHER:	F[A]=5%	F[G]=38%	\
ACADM	A218G	Neutral	7	0.15	SNPs&GO\
ACADM	I250F	Disease	2	0.598	PhD-SNP:	F[I]=21%	F[F]=0%	Nali=1000\
ACADM	I250F	Disease	7	0.854	PANTHER:	F[I]=15%	F[F]=1%	\
ACADM	I250F	Disease	9	0.93	SNPs&GO\
ACADM	A324P	Disease	8	0.895	PhD-SNP:	F[A]=97%	F[P]=0%	Nali=999\
ACADM	A324P	Disease	9	0.967	PANTHER:	F[A]=61%	F[P]=0%	\
ACADM	A324P	Disease	9	0.947	SNPs&GO\
ACADM	K329E	Disease	1	0.536	PhD-SNP:	F[K]=21%	F[E]=23%	Nali=999\
ACADM	K329E	Neutral	2	0.395	PANTHER:	F[K]=22%	F[E]=16%	\
ACADM	K329E	Disease	6	0.807	SNPs&GO\
ACADM	R348C	Disease	3	0.662	PhD-SNP:	F[R]=14%	F[C]=0%	Nali=995\
ACADM	R348C	Disease	9	0.928	PANTHER:	F[R]=9%	F[C]=0%	\
ACADM	R348C	Disease	9	0.959	SNPs&GO\
ACADM	G377A	Disease	6	0.807	PhD-SNP:	F[G]=100%	F[A]=0%	Nali=998\
ACADM	G377A	Disease	9	0.971	PANTHER:	F[G]=96%	F[A]=0%	\
ACADM	G377A	Disease	9	0.948	SNPs&GO\
ACADM	M391T	Disease	4	0.68	PhD-SNP:	F[M]=28%	F[T]=0%	Nali=998\
ACADM	M391T	Disease	1	0.559	PANTHER:	F[M]=5%	F[T]=2%	\
ACADM	M391T	Disease	8	0.892	SNPs&GO\
ACADM	H415N	Neutral	1	0.456	PhD-SNP:	F[H]=9%	F[N]=0%	Nali=399\
ACADM	H415N	Neutral	0	0.477	PANTHER:	F[H]=1%	F[N]=0%	\
ACADM	H415N	Disease	6	0.79	SNPs&GO\
ACADM	K304E	Disease	6	0.812	PhD-SNP:	F[K]=51%	F[E]=1%	Nali=999\
ACADM	K304E	Disease	4	0.676	PANTHER:	F[K]=38%	F[E]=7%	\
ACADM	K304E	Disease	6	0.796	SNPs&GO\
ACADM	K304G	Disease	4	0.697	PhD-SNP:	F[K]=51%	F[G]=3%	Nali=999\
ACADM	K304G	Disease	8	0.878	PANTHER:	F[K]=38%	F[G]=1%	\
ACADM	K304G	Disease	3	0.652	SNPs&GO\
ACADSB	M389V	Neutral	0	0.499	PhD-SNP:	F[M]=8%	F[V]=0%	Nali=987\
ACADSB	M389V	Neutral	1	0.427	PANTHER:	F[M]=8%	F[V]=5%	\
ACADSB	M389V	Neutral	0	0.482	SNPs&GO\
ACADVL	I189T	Disease	6	0.807	PhD-SNP:	F[I]=67%	F[T]=1%	Nali=993\
ACADVL	I189T	Disease	6	0.808	PANTHER:	F[I]=33%	F[T]=2%	\
ACADVL	I189T	Disease	9	0.942	SNPs&GO\
ACADVL	G254S	Disease	3	0.661	PhD-SNP:	F[G]=40%	F[S]=6%	Nali=991\
ACADVL	G254S	Disease	2	0.595	PANTHER:	F[G]=21%	F[S]=5%	\
ACADVL	G254S	Disease	7	0.863	SNPs&GO\
ACADVL	L255P	Disease	6	0.806	PhD-SNP:	F[L]=6%	F[P]=0%	Nali=981\
ACADVL	L255P	Disease	8	0.893	PANTHER:	F[L]=14%	F[P]=0%	\
ACADVL	L255P	Disease	9	0.963	SNPs&GO\
ACADVL	G340E	Disease	7	0.835	PhD-SNP:	F[G]=77%	F[E]=15%	Nali=994\
ACADVL	G340E	Disease	2	0.625	PANTHER:	F[G]=45%	F[E]=11%	\
ACADVL	G340E	Disease	9	0.959	SNPs&GO\
ACADVL	E449K	Disease	9	0.929	PhD-SNP:	F[E]=83%	F[K]=0%	Nali=990\
ACADVL	E449K	Disease	6	0.792	PANTHER:	F[E]=39%	F[K]=4%	\
ACADVL	E449K	Disease	9	0.966	SNPs&GO\
ACADVL	L501D	Disease	3	0.637	PhD-SNP:	F[L]=29%	F[D]=1%	Nali=134\
ACADVL	L501D	Neutral	5	0.235	PANTHER:	F[L]=10%	F[D]=12%	\
ACADVL	L501D	Disease	4	0.703	SNPs&GO\
ACADVL	L502P	Disease	7	0.854	PhD-SNP:	F[L]=39%	F[P]=1%	Nali=136\
ACADVL	L502P	Disease	4	0.693	PANTHER:	F[L]=10%	F[P]=0%	\
ACADVL	L502P	Disease	9	0.958	SNPs&GO\
ACADVL	A585P	Disease	3	0.643	PhD-SNP:	F[A]=62%	F[P]=0%	Nali=143\
ACADVL	A585P	Disease	7	0.873	PANTHER:	F[A]=44%	F[P]=1%	\
ACADVL	A585P	Disease	8	0.92	SNPs&GO\
ACADVL	R613Q	Disease	1	0.554	PhD-SNP:	F[R]=70%	F[Q]=6%	Nali=114\
ACADVL	R613Q	Neutral	2	0.377	PANTHER:	F[R]=21%	F[Q]=7%	\
ACADVL	R613Q	Disease	6	0.807	SNPs&GO\
ACADVL	E222K	Neutral	2	0.398	PhD-SNP:	F[E]=19%	F[K]=15%	Nali=992\
ACADVL	E222K	Neutral	3	0.338	PANTHER:	F[E]=18%	F[K]=13%	\
ACADVL	E222K	Neutral	8	0.115	SNPs&GO\
ACADVL	S230F	Disease	6	0.791	PhD-SNP:	F[S]=48%	F[F]=0%	Nali=991\
ACADVL	S230F	Disease	8	0.905	PANTHER:	F[S]=18%	F[F]=0%	\
ACADVL	S230F	Disease	2	0.615	SNPs&GO\
ACADVL	K287R	Neutral	7	0.136	PhD-SNP:	F[K]=36%	F[R]=33%	Nali=800\
ACADVL	K287R	Neutral	3	0.357	PANTHER:	F[K]=24%	F[R]=21%	\
ACADVL	K287R	Neutral	9	0.065	SNPs&GO\
ACADVL	S446L	Disease	5	0.766	PhD-SNP:	F[S]=62%	F[L]=0%	Nali=991\
ACADVL	S446L	Disease	9	0.949	PANTHER:	F[S]=46%	F[L]=0%	\
ACADVL	S446L	Disease	5	0.755	SNPs&GO\
ACAT1	A132P	Disease	8	0.925	PhD-SNP:	F[A]=72%	F[P]=0%	Nali=996\
ACAT1	A132P	Disease	5	0.736	PANTHER:	F[A]=54%	F[P]=1%	\
ACAT1	A132P	Disease	8	0.886	SNPs&GO\
ASL	R182G	Disease	7	0.837	PhD-SNP:	F[R]=84%	F[G]=1%	Nali=951\
ASL	R182G	Disease	2	0.606	PANTHER:	F[R]=28%	F[G]=3%	\
ASL	R182G	Disease	8	0.904	SNPs&GO\
ASL	R456W	Disease	4	0.722	PhD-SNP:	F[R]=41%	F[W]=0%	Nali=508\
ASL	R456W	Disease	7	0.845	PANTHER:	F[R]=13%	F[W]=0%	\
ASL	R456W	Disease	8	0.902	SNPs&GO\
ASL	A457P	Disease	0	0.521	PhD-SNP:	F[A]=30%	F[P]=1%	Nali=458\
ASL	A457P	Disease	2	0.589	PANTHER:	F[A]=15%	F[P]=1%	\
ASL	A457P	Disease	7	0.869	SNPs&GO\
ASS1	Q40L	Disease	9	0.943	PhD-SNP:	F[Q]=86%	F[L]=0%	Nali=745\
ASS1	Q40L	Disease	6	0.813	PANTHER:	F[Q]=50%	F[L]=1%	\
ASS1	Q40L	Disease	9	0.959	SNPs&GO\
ASS1	A51T	Disease	7	0.865	PhD-SNP:	F[A]=95%	F[T]=0%	Nali=746\
ASS1	A51T	Disease	5	0.76	PANTHER:	F[A]=77%	F[T]=2%	\
ASS1	A51T	Disease	9	0.932	SNPs&GO\
ASS1	A216D	Disease	8	0.89	PhD-SNP:	F[A]=71%	F[D]=0%	Nali=727\
ASS1	A216D	Disease	6	0.809	PANTHER:	F[A]=45%	F[D]=1%	\
ASS1	A216D	Disease	9	0.941	SNPs&GO\
ASS1	Y291S	Disease	2	0.62	PhD-SNP:	F[Y]=14%	F[S]=0%	Nali=747\
ASS1	Y291S	Neutral	2	0.377	PANTHER:	F[Y]=14%	F[S]=3%	\
ASS1	Y291S	Disease	5	0.754	SNPs&GO\
ASS1	I309N	Disease	5	0.767	PhD-SNP:	F[I]=6%	F[N]=1%	Nali=745\
ASS1	I309N	Disease	1	0.537	PANTHER:	F[I]=13%	F[N]=1%	\
ASS1	I309N	Disease	8	0.892	SNPs&GO\
BCKDHB	D231G	Disease	7	0.844	PhD-SNP:	F[D]=69%	F[G]=1%	Nali=997\
BCKDHB	D231G	Disease	4	0.689	PANTHER:	F[D]=51%	F[G]=2%	\
BCKDHB	D231G	Disease	9	0.937	SNPs&GO\
BCKDHB	Y383N	Disease	2	0.617	PhD-SNP:	F[Y]=8%	F[N]=0%	Nali=767\
BCKDHB	Y383N	Neutral	4	0.292	PANTHER:	F[Y]=6%	F[N]=2%	\
BCKDHB	Y383N	Disease	3	0.675	SNPs&GO\
BTD	P184A	Neutral	8	0.086	PhD-SNP:	F[P]=43%	F[A]=5%	Nali=110\
BTD	P184A	Disease	0	0.517	PANTHER:	F[P]=74%	F[A]=3%	\
BTD	P184A	Neutral	9	0.064	SNPs&GO\
BTD	I143M	Neutral	5	0.23	PhD-SNP:	F[I]=9%	F[M]=1%	Nali=116\
BTD	I143M	Neutral	3	0.325	PANTHER:	F[I]=24%	F[M]=2%	\
BTD	I143M	Neutral	8	0.09	SNPs&GO\
CPT1A	P247R	Disease	8	0.899	PhD-SNP:	F[P]=74%	F[R]=2%	Nali=444\
CPT1A	P247R	Disease	6	0.815	PANTHER:	F[P]=45%	F[R]=1%	\
CPT1A	P247R	Disease	9	0.974	SNPs&GO\
CPT1A	R357Q	Neutral	5	0.268	PhD-SNP:	F[R]=13%	F[Q]=2%	Nali=481\
CPT1A	R357Q	Neutral	5	0.261	PANTHER:	F[R]=15%	F[Q]=5%	\
CPT1A	R357Q	Disease	3	0.645	SNPs&GO\
CPT2	Q413F	Neutral	3	0.367	PhD-SNP:	F[Q]=20%	F[F]=0%	Nali=460\
CPT2	Q413F	Disease	2	0.578	PANTHER:	F[Q]=14%	F[F]=0%	\
CPT2	Q413F	Disease	6	0.776	SNPs&GO\
ETFDH	F244S	Disease	8	0.876	PhD-SNP:	F[F]=49%	F[S]=0%	Nali=464\
ETFDH	F244S	Disease	4	0.722	PANTHER:	F[F]=37%	F[S]=1%	\
ETFDH	F244S	Disease	9	0.946	SNPs&GO\
ETFDH	G272R	Disease	8	0.903	PhD-SNP:	F[G]=60%	F[R]=0%	Nali=462\
ETFDH	G272R	Neutral	2	0.415	PANTHER:	F[G]=26%	F[R]=3%	\
ETFDH	G272R	Disease	8	0.904	SNPs&GO\
GALE	D170V	Disease	9	0.935	PhD-SNP:	F[D]=85%	F[V]=0%	Nali=934\
GALE	D170V	Disease	7	0.854	PANTHER:	F[D]=56%	F[V]=1%	\
GALE	D170V	Disease	6	0.824	SNPs&GO\
GALT	R33W	Disease	9	0.949	PhD-SNP:	F[R]=99%	F[W]=0%	Nali=347\
GALT	R33W	Disease	7	0.854	PANTHER:	F[R]=84%	F[W]=2%	\
GALT	R33W	Disease	9	0.952	SNPs&GO\
GALT	R201C	Neutral	1	0.44	PhD-SNP:	F[R]=24%	F[C]=0%	Nali=366\
GALT	R201C	Disease	6	0.81	PANTHER:	F[R]=13%	F[C]=0%	\
GALT	R201C	Disease	4	0.699	SNPs&GO\
GALT	K285N	Disease	3	0.657	PhD-SNP:	F[K]=29%	F[N]=0%	Nali=365\
GALT	K285N	Disease	5	0.751	PANTHER:	F[K]=41%	F[N]=2%	\
GALT	K285N	Disease	7	0.857	SNPs&GO\
GALT	R359W	Disease	8	0.885	PhD-SNP:	F[R]=81%	F[W]=0%	Nali=328\
GALT	R359W	Disease	10	0.975	PANTHER:	F[R]=65%	F[W]=0%	\
GALT	R359W	Disease	9	0.931	SNPs&GO\
GCDH	H93L	Disease	5	0.76	PhD-SNP:	F[H]=4%	F[L]=0%	Nali=977\
GCDH	H93L	Unclassified	NA	NA	PANTHER:	F[H]=NA	F[L]=NA\
GCDH	H93L	Disease	3	0.657	SNPs&GO\
GCDH	S186I	Disease	4	0.723	PhD-SNP:	F[S]=93%	F[I]=0%	Nali=992\
GCDH	S186I	Disease	10	0.988	PANTHER:	F[S]=87%	F[I]=0%	\
GCDH	S186I	Disease	7	0.866	SNPs&GO\
GCDH	R234Q	Disease	2	0.597	PhD-SNP:	F[R]=33%	F[Q]=1%	Nali=990\
GCDH	R234Q	Neutral	1	0.47	PANTHER:	F[R]=4%	F[Q]=2%	\
GCDH	R234Q	Neutral	0	0.494	SNPs&GO\
GCDH	S259L	Disease	8	0.912	PhD-SNP:	F[S]=82%	F[L]=0%	Nali=997\
GCDH	S259L	Disease	5	0.757	PANTHER:	F[S]=40%	F[L]=5%	\
GCDH	S259L	Disease	8	0.882	SNPs&GO\
GCDH	R294W	Disease	9	0.937	PhD-SNP:	F[R]=98%	F[W]=0%	Nali=997\
GCDH	R294W	Disease	10	0.997	PANTHER:	F[R]=92%	F[W]=0%	\
GCDH	R294W	Disease	8	0.912	SNPs&GO\
GCDH	N329D	Disease	1	0.529	PhD-SNP:	F[N]=14%	F[D]=0%	Nali=995\
GCDH	N329D	Disease	6	0.79	PANTHER:	F[N]=4%	F[D]=0%	\
GCDH	N329D	Disease	3	0.65	SNPs&GO\
GCDH	C350R	Disease	5	0.764	PhD-SNP:	F[C]=16%	F[R]=0%	Nali=988\
GCDH	C350R	Disease	2	0.592	PANTHER:	F[C]=2%	F[R]=0%	\
GCDH	C350R	Disease	5	0.746	SNPs&GO\
HADHB	S70P	Disease	4	0.701	PhD-SNP:	F[S]=25%	F[P]=2%	Nali=961\
HADHB	S70P	Unclassified	NA	NA	PANTHER:	F[S]=NA	F[P]=NA\
HADHB	S70P	Neutral	3	0.332	SNPs&GO\
HADHB	P172S	Disease	7	0.838	PhD-SNP:	F[P]=94%	F[S]=1%	Nali=970\
HADHB	P172S	Disease	5	0.734	PANTHER:	F[P]=83%	F[S]=1%	\
HADHB	P172S	Disease	4	0.718	SNPs&GO\
HLCS	G326E	Disease	8	0.903	PhD-SNP:	F[G]=93%	F[E]=0%	Nali=57\
HLCS	G326E	Unclassified	NA	NA	PANTHER:	F[G]=NA	F[E]=NA\
HLCS	G326E	Disease	3	0.655	SNPs&GO\
HLCS	Q332H	Neutral	2	0.407	PhD-SNP:	F[Q]=63%	F[H]=0%	Nali=59\
HLCS	Q332H	Unclassified	NA	NA	PANTHER:	F[Q]=NA	F[H]=NA\
HLCS	Q332H	Neutral	9	0.066	SNPs&GO\
HLCS	Q502P	Disease	8	0.897	PhD-SNP:	F[Q]=98%	F[P]=0%	Nali=162\
HLCS	Q502P	Disease	9	0.971	PANTHER:	F[Q]=80%	F[P]=0%	\
HLCS	Q502P	Disease	7	0.868	SNPs&GO\
IVD	R50G	Disease	4	0.709	PhD-SNP:	F[R]=65%	F[G]=0%	Nali=964\
IVD	R50G	Unclassified	NA	NA	PANTHER:	F[R]=NA	F[G]=NA\
IVD	R50G	Disease	6	0.821	SNPs&GO\
IVD	G199V	Disease	8	0.915	PhD-SNP:	F[G]=70%	F[V]=0%	Nali=999\
IVD	G199V	Disease	7	0.867	PANTHER:	F[G]=42%	F[V]=2%	\
IVD	G199V	Disease	9	0.95	SNPs&GO\
IVD	A311V	Disease	6	0.787	PhD-SNP:	F[A]=26%	F[V]=1%	Nali=996\
IVD	A311V	Disease	1	0.532	PANTHER:	F[A]=13%	F[V]=5%	\
IVD	A311V	Disease	7	0.839	SNPs&GO\
IVD	C378R	Disease	6	0.783	PhD-SNP:	F[C]=6%	F[R]=0%	Nali=994\
IVD	C378R	Disease	3	0.64	PANTHER:	F[C]=3%	F[R]=0%	\
IVD	C378R	Disease	9	0.929	SNPs&GO\
MCCC2	G32V	Neutral	4	0.302	PhD-SNP:	F[G]=22%	F[V]=1%	Nali=187\
MCCC2	G32V	Unclassified	NA	NA	PANTHER:	F[G]=NA	F[V]=NA\
MCCC2	G32V	Neutral	5	0.26	SNPs&GO\
MCCC2	E99Q	Disease	5	0.741	PhD-SNP:	F[E]=96%	F[Q]=1%	Nali=954\
MCCC2	E99Q	Neutral	1	0.449	PANTHER:	F[E]=45%	F[Q]=3%	\
MCCC2	E99Q	Disease	6	0.784	SNPs&GO\
MCCC2	A250T	Disease	1	0.538	PhD-SNP:	F[A]=48%	F[T]=0%	Nali=974\
MCCC2	A250T	Disease	1	0.565	PANTHER:	F[A]=69%	F[T]=3%	\
MCCC2	A250T	Disease	7	0.862	SNPs&GO\
MCCC2	Y520C	Disease	6	0.814	PhD-SNP:	F[Y]=58%	F[C]=0%	Nali=941\
MCCC2	Y520C	Neutral	2	0.401	PANTHER:	F[Y]=14%	F[C]=1%	\
MCCC2	Y520C	Disease	5	0.73	SNPs&GO\
MCCC2	G559D	Disease	3	0.673	PhD-SNP:	F[G]=97%	F[D]=0%	Nali=394\
MCCC2	G559D	Neutral	4	0.302	PANTHER:	F[G]=26%	F[D]=3%	\
MCCC2	G559D	Disease	6	0.811	SNPs&GO\
MTRR	C37T	Neutral	3	0.371	PhD-SNP:	F[C]=20%	F[T]=2%	Nali=326\
MTRR	C37T	Neutral	2	0.406	PANTHER:	F[C]=61%	F[T]=3%	\
MTRR	C37T	Neutral	1	0.444	SNPs&GO\
MTRR	A120T	Disease	5	0.758	PhD-SNP:	F[A]=76%	F[T]=0%	Nali=335\
MTRR	A120T	Neutral	1	0.469	PANTHER:	F[A]=64%	F[T]=3%	\
MTRR	A120T	Disease	3	0.651	SNPs&GO\
PAH	E221D	Neutral	2	0.421	PhD-SNP:	F[E]=40%	F[D]=2%	Nali=282\
PAH	E221D	Disease	1	0.573	PANTHER:	F[E]=32%	F[D]=3%	\
PAH	E221D	Disease	9	0.97	SNPs&GO\
PCCA	G456V	Disease	6	0.806	PhD-SNP:	F[G]=68%	F[V]=0%	Nali=999\
PCCA	G456V	Disease	5	0.732	PANTHER:	F[G]=77%	F[V]=1%	\
PCCA	G456V	Disease	4	0.722	SNPs&GO\
PCCA	S531P	Disease	6	0.821	PhD-SNP:	F[S]=11%	F[P]=2%	Nali=424\
PCCA	S531P	Neutral	1	0.43	PANTHER:	F[S]=29%	F[P]=2%	\
PCCA	S531P	Disease	4	0.679	SNPs&GO\
PCCA	S562P	Neutral	1	0.465	PhD-SNP:	F[S]=19%	F[P]=4%	Nali=409\
PCCA	S562P	Neutral	3	0.337	PANTHER:	F[S]=18%	F[P]=1%	\
PCCA	S562P	Neutral	3	0.33	SNPs&GO\
PCCB	L133P	Disease	7	0.868	PhD-SNP:	F[L]=39%	F[P]=0%	Nali=984\
PCCB	L133P	Disease	7	0.861	PANTHER:	F[L]=51%	F[P]=0%	\
PCCB	L133P	Disease	8	0.91	SNPs&GO\
PCCB	P199L	Disease	5	0.744	PhD-SNP:	F[P]=51%	F[L]=2%	Nali=985\
PCCB	P199L	Disease	2	0.621	PANTHER:	F[P]=61%	F[L]=3%	\
PCCB	P199L	Disease	5	0.747	SNPs&GO\
PCCB	T226A	Neutral	7	0.165	PhD-SNP:	F[T]=50%	F[A]=25%	Nali=986\
PCCB	T226A	Neutral	1	0.471	PANTHER:	F[T]=57%	F[A]=6%	\
PCCB	T226A	Neutral	3	0.332	SNPs&GO\

## Sheet: Supplemental Table 5 - Scoring 
Supplemental Table 5 - Detailed scoring assessment for each unpublished variant identified from the IBEMC.
Disorder	OMIM Number	Type	Gene	IBEM-IS Variant	HGVS Variant + Amino acid	Population Data	Computational and Predictive Data (Ref.-Mutation Type)	Functional Data	Segregation Data(Ref.-affected + unaffected count)	De Novo Data	Allelic Data	Other Database	Other Data	Classification	Classification #2	Mutation Type	Computation #1 (FATHMM)	Computation #2 (SNPS&GO)	# affected family members	unaffected count	Inclusion in ClinVitae	Clinvitae Classification	Allele in trans	Mother Allele	Father Allele
ARG	207800	Amino Acid
ASA	207900	Amino Acid	ASL	A457P	NM_000048.4(ASL_v001):c.1396G>C (p.Ala457Pro)		PP3	PS3					PP4	Likely Pathogenic (3)	Likely Pathogenic	Missense	-5.5	Disease			0
ASA	207900		ASL	Q344ter	NM_000048.4(ASL_v001):c.1030C>T (p.Gln344*)		PSV1	PS3					PP4	Pathogenic (1a)	Pathogenic	Nonsense					0
ASA	207900		ASL	c.1366C>T	NM_000048.4(ASL_v001):c.1366C>T (p.Arg456Trp)		PP3	PS3				PP5	PP4	Likely Pathogenic (3)	Likely Pathogenic	Missense	-5.61	Disease			1 (SAME-EmvClass))	Pathogenic
ASA	207900		ASL	R182G	NM_000048.4(ASL_v001):c.544C>G (p.Arg182Gly)		PP3	PS3					PP4	Likely Pathogenic (3)	Likely Pathogenic	Missense	-5.88	Disease			0
BIOPT-BS	261640	Amino Acid
BIOPT-REG	261630	Amino Acid
HCY	236200	Amino Acid	MTR	c.1554-1560del	NC_000001.11(MTR_v001):c.1554_1560del (p.Cys518Trpfs*11)		PSV1	PS3					PP4	Pathogenic (1a)	Pathogenic	Frameshift					0
HCY	236200		MTRR	c.15-20del	NM_001364440.2(MTRR_v001):c.15_20del (p.Leu6_Leu7del)		PM4	PS3			PM3		PP4	Likely Pathogenic (2)	LIkely Pathogenic	Inframe Deletion					0		NC_000005.10(MTRR_v013):c.110G>A(p.Cys37Tyr)
HCY	236200		MTRR	c.110G>A	NC_000005.10(MTRR_v013):c.110G>A (p.Cys37Tyr)		BP4	PS3			PM3		PP4	Uncertain Significance	Uncertain Significance	Missense	-0.73	Neutral			0		NM_001364440.2(MTRR_v001):c.15_20del(p.Leu6_Leu7del)
HCY	236200		MTRR	R114ter	NM_001364440.2(MTRR_v001):c.340C>T (p.Arg114*)		PSV1	PS3			PM3		PP4	Pathogenic (1a)	Pathogenic	Nonsense					0		NC_000005.10(MTRR_v013):c.358G>A(p.Ala120Thr)
HCY	236200		MTRR	c.358G>A (p.A120T)	NC_000005.10(MTRR_v013):c.358G>A (p.Ala120Thr)		PP3	PS3			PM3		PP4	Likely Pathogenic (2)	Likely Pathogenic	Missense	-0.32	Disease			0		NM_001364440.2(MTRR_v001):c.340C>T(p.Arg114*)
CIT-1	215700	Amino Acid	ASS1	c.926T>A	NC_000009.12(ASS1_v001):c.926T>A (p.Ile309Asn)		PP3	PS3					PP4	Likely Pathogenic (2)	Likely Pathogenic	Missense	-5.1	Disease			0
CIT-1	215700		ASS1	c.151G>A	NC_000009.12(ASS1_v001):c.151G>A (p.Ala51Thr)		PP3	PS3			PM3		PP4	Likely Pathogenic (2)	Likely Pathogenic	Missense	-5.69	Disease			0		NC_000009.12(ASS1_v001):c.872A>C(p.Tyr291Ser)
CIT-1	215700		ASS1	Q40L	NM_000050.4(ASS1_v001):c.119A>T (p.Gln40Leu)		PP3	PS3					PP4	Likely Pathogenic (3)	Likely Pathogenic	Missense	-5.41	Disease			0
CIT-1	215700		ASS1	c.872A>C	NC_000009.12(ASS1_v001):c.872A>C (p.Tyr291Ser)		PP3	PS3			PM3		PP4	Likely Pathogenic (2)	Likely Pathogenic	Missense	-5.4	Disease			0		NC_000009.12(ASS1_v001):c.151G>A(p.Ala51Thr)
CIT-1	215700		ASS1	c.647C>A	NC_000009.12(ASS1_v001):c.647C>A (p.Ala216Asp)		PP3	PS3					PP4	Likely Pathogenic (3)	Likely Pathogenic	Missense	-5.14	Disease			0
CIT-2	605814	Amino Acid
PKU	261600	Amino Acid	PAH	IVS12+1G>A	NC_000012.12(PAH_v001):c.1315+1G>A (p.=)		PSV1	PS3			PM3		PP4	Pathogenic (1a)	Pathogenic	Splice Site					0		NM_000277.3(PAH):c.386A>G (p.Asp129Gly)
PKU	261600		PAH	c.1224G>A	NC_000012.12(PAH_v001):c.1224G>A (p.=)		BP7	PS3			PM3		PP4	Uncertain Significance	Uncertain Significance	Silent					0		NM_000277.3(PAH):c.1315+1G>A
PKU	261600		PAH	c.1090_1092delCTT	NC_000012.12(PAH_v001):c.1092_1094del (p.Leu365del)		PM4	PS3					PP4	Likely Pathogenic (2)	Likely Pathogenic	Inframe Deletion					0
PKU	261600		PAH	IVS1+5G>T	NC_000012.12(PAH_v001):c.60+5G>T (p.=)		PSV1	PS3					PP4	Pathogenic (1a)	Pathogenic	Splice Site					0
PKU	261600		PAH	IVS8+1G>A	NC_000012.12(PAH_v001):c.912+1G>A (p.=)		PSV1	PS3					PP4	Pathogenic (1a)	Pathogenic	Splice Site					0
PKU	261600		PAH	c.732delG										Unmapped	Unmapped
PKU	261600		PAH	E221D	NM_000277.3(PAH_v001):c.663A>T (p.Glu221Asp)		PM5/PP3	PS3			PM3	PP5	PP4	Likely Pathogenic (2)	Likely Pathogenic	Novel missense at same position as published pathogenic	-6.61	Disease			1 (Same Position-ClinVar)	Pathogenic	NM_000277.3(PAH):c.842C>T (p.Pro281Leu)
MET	250850	Amino Acid
MSUD	248600	Amino Acid	BCKDHA	c.113_114insT	NC_000019.10(BCKDHA_v001):c.113_114insT (p.Arg40Glnfs*11)		PSV1	PS3					PP4	Pathogenic (1a)	Pathogenic	Frameshift					0
MSUD	248600		BCKDHB	Y383N	NM_000056.4(BCKDHB_v001):c.1147T>A (p.Tyr383Asn)		PP3	PS3					PP4	Likely Pathogenic (3)	Likely Pathogenic	Missense	-3.36	Disease			0
MSUD	248600		BCKDHB	c.222T>C	NC_000006.12(BCKDHB_v008):c.222T>C (p.=)		BP7	PS3					PP4	Uncertain Significance	Uncertain Significance	Silent					0
MSUD	248600		BCKDHB	c.692A>G	NC_000006.12(BCKDHB_v009):c.692A>G (p.Asp231Gly)		PP3	PS3					PP4	Likely Pathogenic (2)	Likely Pathogenic	Missense	-2.89	Disease			0
MSUD	248600		BCKDHB	c.715G>T	NC_000006.12(BCKDHB_v009):c.715G>T (p.Glu239*)		PSV1	PS3					PP4	Pathogenic (1a)	Pathogenic	Nonsense					0
MSUD	248600		DBT	c.76_94del19ins5										Unmapped	Unmapped						0
TYR1	276700	Amino Acid	FAH	IVS12+5G>A	NC_000015.10(FAH_v001):c.1062+1G>A (p.=)		PSV1	PS3					PP4	Pathogenic (1a)	Pathogenic	Splice Site					0
TYR2	276600	Amino Acid
TYR3	276710	Amino Acid	HPD	c.430dupC	NC_000012.12(HPD_v001):c.430dup (p.His144Profs*8)		PSV1	PS3					PP4	Pathogenic (1a)	Pathogenic	Frameshift					0
CACT	212138	Fatty Acid Oxidation	SLC25a20	R275ter	NM_000387.6(SLC25A20_v001):c.823C>T (p.Arg275*)		PSV1	PS3			PM3		PP4	Pathogenic (1a)	Pathogenic	Nonsense					0		NM_000387.6(SLC25A20_v001):c.823C>T(p.Arg275*)
CPT-1A	255120	Fatty Acid Oxidation	CPT1a	c.1966C>T	NC_000011.10(CPT1A_v001):c.1966C>T (p.Gln656*)		PSV1	PS3			PM3		PP4	Pathogenic (1a)	Pathogenic	Nonsense					0		NC_000011.10(CPT1A_v001):c.1336G>A(p.Ala446Thr)
CPT-1A	255120		CPT1a	P247R	NM_001031847.2(CPT1A_v001):c.740C>G (p.Pro247Arg)		PP3	PS3			PM3		PP4	Likely Pathogenic (3)	Likely Pathogenic	Missense	-3.55	Disease			0		NM_001031847.2(CPT1A_v001):c.1070G>A(p.Arg357Gln)
CPT-1A	255120		CPT1a	c.1336G>A	NC_000011.10(CPT1A_v001):c.1336G>A (p.Ala446Thr)			PS3			PM3		PP4	Likely Pathogenic (2)	Likely Pathogenic	Missense	Invalid	Invalid			0		NC_000011.10(CPT1A_v001):c.1966C>T(p.Gln656*)
CPT-1A	255120		CPT1a	R357Q	NM_001031847.2(CPT1A_v001):c.1070G>A (p.Arg357Gln)		PM5/PP3	PS3			PM3	PP5	PP4	Likely Pathogenic (2)	Likely Pathogenic	Novel missense at same position as published pathogenic	-2.54	Disease			1 (Same Position-ClinVar)	Pathogenic	NM_001031847.2(CPT1A_v001):c.740C>G(p.Pro247Arg)
CPT-2	600649	Fatty Acid Oxidation	CPT2	Q413F	NM_000098.3(CPT2_v001):c.1237_1239delinsTTT (p.Gln413Phe)		PP3	PS3					PP4	Likely Pathogenic (2)	Likely Pathogenic	Missense	-2.61	Disease			0
CPT-2	600649		CPT2	c.1666_1667delTT	NC_000001.11(CPT2_v002):c.1666_1667delTT (p.Leu556Valfs*16)		PSV1	PS3	PP1				PP4	Pathogenic (1a)	Pathogenic	Frameshift			1	1	0
GA2	231680	Fatty Acid Oxidation	ETFDH	G272R	NM_004453.4(ETFDH_v001):c.814G>C (p.Gly272Arg)		PP3	PS3			PM3		PP4	Likely Pathogenic (3)	Likely Pathogenic	Missense	-3.57	Disease			0		NM_004453.4(ETFDH_v001):c.731T>C(p.Phe244Ser)
GA2	231680		ETFDH	F244S	NM_004453.4(ETFDH_v001):c.731T>C (p.Phe244Ser)		PP3	PS3			PM3		PP4	Likely Pathogenic (3)	Likely Pathogenic	Missense	-3.6	Disease			0		NM_004453.4(ETFDH_v001):c.814G>C(p.Gly272Arg)
LCHAD	609016	Fatty Acid Oxidation	HADHA	IVS3+3A>G	NC_000002.12(HADHA_v001):c.180+3A>G (p.=)		PSV1	PS3					PP4	Pathogenic (1a)	Pathogenic	Splice Site					0
MCAD	201450	Fatty Acid Oxidation	ACADM	c.582C>G	NC_000001.11(ACADM_v003):c.582C>G (p.Asn194Lys)		PP3	PS3					PP4	Likely Pathogenic (3)	Likely Pathogenic	Missense	-3.97	Disease			1 (Same Position-ClinVar)	Benign?		Silent mutation
MCAD	201450		ACADM	c.985A>G	NC_000001.11(ACADM_v003):c.985A>G (p.Lys329Glu)		PM5/PP3	PS3		PM6		PP5	PP4	Pathogenic (3b)	Pathogenic	Novel missense at same position as published pathogenic	-3.7	Disease			1 (Same Position-ClinVar)	Pathogenic
MCAD	201450		ACADM	244insD	NM_000016.5(ACADM_v001):c.732_733insGAT (p.Cys244_Ser245insAsp)		PM4	PS3					PP4	Likely Pathogenic (2)	Likely Pathogenic	Insertion					0
MCAD	201450		ACADM	c.92G>A	NM_000016.6(ACADM_v001):c.92G>A (p.Arg31His)			PS3					PP4	Uncertain Significance	Uncertain Significance	Missense	-4.42	Neutral			0
MCAD	201450		ACADM	c.190G>C	NC_000001.11(ACADM_v003):c.190G>C (p.Ala64Pro)		PP3	PS3					PP4	Likely Pathogenic (2)	Likely Pathogenic	Missense	-6.78	Disease			0
MCAD	201450		ACADM	c.748A>T	NC_000001.11(ACADM_v003):c.748A>T (p.Ile250Phe)		PP3	PS3					PP4	Likely Pathogenic (3)	Likely Pathogenic	Missense	-5.49	Disease			0
MCAD	201450		ACADM	c.234T>G	NC_000001.11(ACADM_v003):c.234T>G (p.Ile78Met)		PP3	PS3					PP4	Likely Pathogenic (3)	Likely Pathogenic	Missense	-6.54	Disease			0
MCAD	201450		ACADM	IVS7-18G>A	NC_000001.11(ACADM_v001):c.612-18G>A (p.=)		PSV1	PS3					PP4	Pathogenic (1a)	Pathogenic	Splice Site					0
MCAD	201450		ACADM	c.1243C>A	NC_000001.11(ACADM_v003):c.1243C>A (p.His415Asn)		PP3	PS3					PP4	Likely Pathogenic (3)	Likely Pathogenic	Missense	-3.83	Disease			0
MCAD	201450		ACADM	R53E	NM_000016.6(ACADM_v001):c.157_159delinsGAG (p.Arg53Glu)		PP3	PS3				PP5	PP4	Likely Pathogenic (3)	Likely Pathogenic	Novel missense at same position as published pathogenic	-6.95	Disease			1(Same Position-ClinVar)	Pathogenic
MCAD	201450		ACADM	c.296G>A	NC_000001.11(ACADM_v003):c.296G>A (p.Gly99Glu)		PM5/PP3	PS3				PP5	PP4	Likely Pathogenic (2)	Likely Pathogenic	Novel missense at same position as published pathogenic	-7.15	Disease			1(Same Position-EmvClass)	VUS
MCAD	201450		ACADM	K304G	NM_001286043.1(ACADM_v001):c.910_911delinsGG (p.Lys304Gly)		PP3	PS3					PP4	Likely Pathogenic (3)	Likely Pathogenic	Missense	-3.93	Disease			0			K304G and K304E associated w/ c.985A>G
MCAD	201450		ACADM	K304E	NM_001286043.1(ACADM_v001):c.910A>G (p.Lys304Glu)		PP3	PS3					PP4	Likely Pathogenic (3)	Likely Pathogenic	Missense	-3.9	Disease			0
MCAD	201450		ACADM	c.589A>G	NC_000001.11(ACADM_v003):c.589A>G (p.Lys197Glu)		PP3	PS3					PP4	Likely Pathogenic (3)	Likely Pathogenic	Missense	-3.51	Disease			0
MCAD	201450		ACADM	c.217-2A>G	NC_000001.11(ACADM_v003):c.217-2A>G (p.=)		PSV1	PS3					PP4	Pathogenic (1a)	Pathogenic	Splice Site					0
MCAD	201450		ACADM	c.970G>C	NC_000001.11(ACADM_v003):c.970G>C (p.Ala324Pro)		PP3	PS3					PP4	Likely Pathogenic (3)	Likely Pathogenic	Missense	-4.59	Disease			0
MCAD	201450		ACADM	H24Y	NM_000016.5(ACADM_v001):c.70C>T (p.His24Tyr)		PP3	PS3			PM3		PP4	Likely Pathogenic (2)	Likely Pathogenic	Missense	-4.39	Disease			0		NM_000016.5(ACADM):c.250C>T(p.Leu84Phe)
MCAD	201450		ACADM	c.653C>G	NC_000001.11(ACADM_v003):c.653C>G (p.Ala218Gly)			PS3	PP1				PP4	Likely Pathogenic (3)	Likely Pathogenic	Missense	-4.53	Neutral	2	6	0
MCAD	201450		ACADM	c.1130G>C	NC_000001.11(ACADM_v003):c.1130G>C (p.Gly377Ala)		PP3	PS3					PP4	Likely Pathogenic (3)	Likely Pathogenic	Missense	-7.43	Disease			0
MCAD	201450		ACADM	IVS6+7A>G	NC_000001.11(ACADM_v001):c.480+7A>G (p.=)		PSV1	PS3					PP4	Pathogenic (1a)	Pathogenic	Splice Site					0
MCAD	201450		ACADM	C190T										Unmapped	Unmapped		Invalid	Invalid			0
MCAD	201450		ACADM	R348C	NM_000016.5(ACADM_v001):c.1042C>T (p.Arg348Cys)		PP3	PS3					PP4	Likely Pathogenic (3)	Likely Pathogenic	Missense	-3.94	Disease			0
MCAD	201450		ACADM	K293E	NM_001286042.1(ACADM_v001):c.877A>G (p.Lys293Glu)			PS3					PP4	Uncertain Significance	Uncertain Significance	Missense	Invalid	Invalid			0
MCAD	201450		ACADM	E32K	NM_000016.5(ACADM_v001):c.94G>A (p.Glu32Lys)		PP3	PS3					PP4	Likely Pathogenic (3)	Likely Pathogenic	Missense	-4.37	Disease			0
MCAD	201450		ACADM	c.1100-1103delAGTT										Unmapped	Unmapped						0
MCAD	201450		ACADM	c.554T>C	NC_000001.11(ACADM_v003):c.554T>C (p.Ile185Thr)		PM5/PP3	PS3				PP5	PP4	Likely Pathogenic (2)	Likely Pathogenic	Missense	-4.07	Disease			1(SAME-EmvClass)	VUS
MCAD	201450		ACADM	c.1173G>A	NC_000001.11(ACADM_v003):c.1173G>A (p.Met391Ile)		PP3	PS3					PP4	Likely Pathogenic (3)	Likely Pathogenic	Missense	-3.85	Disease			0
MCAD	201450		ACADM	c.1042C>T	NC_000001.11(ACADM_v003):c.1042C>T (p.Arg348Cys)		PP3	PS3					PP4	Likely Pathogenic (3)	Likely Pathogenic	Missense	-3.94	Disease			0
MCAD	201450		ACADM	c.581A>G	NC_000001.11(ACADM_v003):c.581A>G (p.Asn194Ser)		PP3	PS3					PP4	Likely Pathogenic (3)	Likely Pathogenic	Missense	-3.91	Disease			0
SCAD	201470	Fatty Acid Oxidation
TFP	609015	Fatty Acid Oxidation	HADHA	c.509G>A	NC_000002.12(HADHA_v001):c.509G>A (p.=)		BP7	PS3			PM3		PP4	Uncertain Significance	Uncertain Significance	Silent					0		NM_000182.5(HADHA):c.1528G>C (p.Glu510Gln)
TFP	609015		HADHB	c.631-1G>A	NC_000002.12(HADHB_v002):c.631-1G>A (p.=)		PSV1	PS3					PP4	Pathogenic (1a)	Pathogenic	Splice Site					0
TFP	609015		HADHB	c.514C>T	NC_000002.12(HADHB_v002):c.514C>T (p.Pro172Ser)		PP3	PS3					PP4	Likely Pathogenic (3)	Likely Pathogenic	Missense	-2.56	Disease			0
TFP	609015		HADHB	c.208T>C	NC_000002.12(HADHB_v002):c.208T>C (p.Ser70Pro)		PP3	PS3			PM3		PP4	Likely Pathogenic (2)	Likely Pathogenic	Missense	-2.37	Disease			0		NC_000002.12(HADHB_v002):c.1150-1G>T(p.=)
TFP	609015		HADHB	c.1150-1G>T	NC_000002.12(HADHB_v002):c.1150-1G>T (p.=)		PSV1	PS3			PM3		PP4	Pathogenic (1a)	Pathogenic	Silent					0		NC_000002.12(HADHB_v002):c.208T>C(p.Ser70Pro)
VLCAD	201475	Fatty Acid Oxidation	ACADVL	c.1375C>T	NC_000017.11(ACADVL_v001):n.1375C>T (p.Ser446Leu)		PP3	PS3			PM3		PP4	Likely Pathogenic (2)	Likely Pathogenic	Missense	-4.13	Disease			0		NC_000017.11(ACADVL_v001):n.1375C>T(p.Ser446Leu)
VLCAD	201475		ACADVL	c.1707_1716dup	NM_001033859.2(ACADVL_v001):c.1707_1716dup (p.Thr572Glyfs*8)		PSV1	PS3					PP4	Pathogenic (1a)	Pathogenic	Frameshift					0
VLCAD	201475		ACADVL	L501D	NM_000018.4(ACADVL_v001):c.1501_1502delinsGAC (p.Leu501Asp)		PP3	PS3					PP4	Likely Pathogenic (3)	Likely Pathogenic	Missense	-2.21	Disease			0
VLCAD	201475		ACADVL	D414N										Unmapped	Unmapped		Invalid	Invalid			0
VLCAD	201475		ACADVL	c.664G>A	NC_000017.11(ACADVL_v004):c.664G>C (p.Glu222Lys)			PS3				PP5	PP4	Likely Pathogenic (3)	Likely Pathogenic	Missense	-5.26	Neutral			1(SAME-ClinVar)	Likely Pathogenic
VLCAD	201475		ACADVL	c.253dupG	NC_000017.11(ACADVL_v005):c.253dup (p.Ala85Glyfs*11)		PSV1	PS3					PP4	Pathogenic (1a)	Pathogenic	Frameshift					0
VLCAD	201475		ACADVL	IVS11+1G>A	NC_000017.11(ACADVL_v001):c.1289+1G>A (p.=)		PSV1	PS3			PM3		PP4	Pathogenic (1a)	Pathogenic	Splice Site					0		NM_000018.4(ACADVL):c.1406G>A(p.Arg469Gln)
VLCAD	201475		ACADVL	R613Q	NM_000018.4(ACADVL_v001):c.1838G>A (p.Arg613Gln)		PM5/PP3	PS3				PP5	PP4	Likely Pathogenic (2)	Likely Pathogenic	Novel missense at same position as published pathogenic	-0.91	Disease			1(Same Position)	Pathogenic
VLCAD	201475		ACADVL	c.63-2A>C	NC_000017.11(ACADVL_v006):c.63-2A>C (p.=)		PSV1	PS3				PP5	PP4	Pathogenic (1a)	Pathogenic	Silent					1(SAME-Invitae)	Likely Pathogenic
VLCAD	201475		ACADVL	c.926_927delAG	NC_000017.11(ACADVL_v006):c.926_927del (p.Glu332Glyfs*4)		PSV1	PS3			PM3		PP4	Pathogenic (1a)	Pathogenic	Frameshift					0		NC_000017.11(ACADVL_v006):c.1182+1G>A(p.=)
VLCAD	201475		ACADVL	c.760G>A	NC_000017.11(ACADVL_v006):c.760G>A (p.Gly254Ser)		PP3	PS3			PM3	PP5	PP4	Likely Pathogenic (3)	Likely Pathogenic	Missense	-3.78	Disease			1(SAME-Emv Class)	VUS	NC_000017.11(ACADVL_v004):c.860A>G(p.Lys287Arg)
VLCAD	201475		ACADVL	c.1385G>A	NC_000017.11(ACADVL_v005):c.1385G>A (p.Arg462Gln)			PS3			PM3		PP4	Likely Pathogenic (2)	Likely Pathogenic	Missense					0		NC_000017.11(ACADVL_v005):c.1385G>A(p.Arg462Gln)
VLCAD	201475		ACADVL	c.1182+1G>A	NC_000017.11(ACADVL_v006):c.1182+1G>A (p.=)		PSV1	PS3			PM3	PP5	PP4	Pathogenic (1a)	Pathogenic	Splice Site					1(SAME-EmvClass)	Pathogenic	NC_000017.11(ACADVL_v006):c.926_927del(p.Glu332Glyfs*4)
VLCAD	201475		ACADVL	c.1753G>C	NC_000017.11(ACADVL_v006):c.1753G>C (p.Ala585Pro)		PP3	PS3			PM3		PP4	Likely Pathogenic (2)	Likely Pathogenic	Missense	-2.78	Disease			0		NC_000017.11(ACADVL_v006):c.1753G>C(p.Ala585Pro)
VLCAD	201475		ACADVL	c.860A>G	NC_000017.11(ACADVL_v004):c.860A>G (p.Lys287Arg)			PS3			PM3		PP4	Likely Pathogenic (2)	Likely Pathogenic	Missense	-3.15	Neutral			0		NC_000017.11(ACADVL_v006):c.760G>A(p.Gly254Ser)
VLCAD	201475		ACADVL	c.1173_1174insT	NM_000018.4(ACADVL_v001):c.1173dup (p.Val392Cysfs*3)		PSV1	PS3					PP4	Pathogenic (1a)	Pathogenic	Frameshift					0
VLCAD	201475		ACADVL	L502P	NM_000018.4(ACADVL_v001):c.1505T>C (p.Leu502Pro)		PP3	PS3					PP4	Likely Pathogenic (3)	Likely Pathogenic	Missense	-2.19	Disease			0
VLCAD	201475		ACADVL	G340E	NM_000018.4(ACADVL_v001):c.1019G>A (p.Gly340Glu)		PP3	PS3					PP4	Likely Pathogenic (3)	Likely Pathogenic	Missense	-5.29	Disease			0
VLCAD	201475		ACADVL	E449K	NM_000018.4(ACADVL_v001):c.1345G>A (p.Glu449Lys)		PP3	PS3					PP4	Likely Pathogenic (3)	Likely Pathogenic	Missense	-4.24	Disease			0
VLCAD	201475		ACADVL	c.566T>C	NC_000017.11(ACADVL_v004):c.566T>C (p.Ile189Thr)		PP3	PS3			PM3		PP4	Likely Pathogenic (2)	Likely Pathogenic	Missense	-5.88	Disease			0		NC_000017.11(ACADVL_v006):c.1182+1G>A(p.=)
VLCAD	201475		ACADVL	c.689C>T	NC_000017.11(ACADVL_v004):c.689C>T (p.Ser230Phe)			PS3			PM3	PP5	PP4	Likely Pathogenic (3)	Likely Pathogenic	Missense					1(SAME-EmvClass)	VUS	NM_000018.4(ACADVL):c.553G>A(p.Gly185Ser)
VLCAD	201475		ACADVL	c.605T>C	NC_000017.11(ACADVL_v006):c.605T>C (p.Leu255Pro)		PP3	PS3	PP1				PP4	Likely Pathogenic (3)	Likely Pathogenic	Missense	-3.67	Disease	2	0	0
VLCAD	201475		ACADVL	c.294_297delGACA	NC_000017.11(ACADVL_v006):c.294_297del (p.Gln98Hisfs*18)		PSV1	PS3			PM3		PP4	Pathogenic (1a)	Pathogenic	Frameshift					0		NC_000017.11(ACADVL_v001):c.1289+1G>A(p.=)
2M3HBA	300438	Organic Acid
2MBG	610006	Organic Acid	ACADSB	M389V	NM_001609.4(ACADSB_v001):c.1165A>G (p.Met389Val)			PS3			PM3		PP4	Likely Pathogenic (2)	Likely Pathogenic	Missense	-3.78	Neutral	0	0	0		NM_001609.4(ACADSB_v001):c.1165A>G(p.Met389Val)
3-MCC	210210	Organic Acid	MCCC2	R188ter	NM_022132.5(MCCC2_v001):c.562C>T (p.Arg188*)		PSV1	PS3			PM3		PP4	Pathogenic (1a)	Pathogenic	Nonsense					0		NM_022132.5(MCCC2):c.1065A>T(p.Leu355Phe)
3-MCC	210210		MCCC2	c.748G>A	NM_022132.5(MCCC2_v001):c.748G>A (p.Ala250Thr)		PP3	PS3			PM3		PP4	Likely Pathogenic (2)	Likely Pathogenic	Missense	-4.49	Disease			0		NM_022132.5(MCCC2):c.214C>T(p.Arg72Ter)
3-MCC	210210		MCCC2	c.1559A>G (p.Tyr520Cys)	NC_000005.10(MCCC2_v002):c.1559A>G (p.Tyr520Cys)		PP3	PS3				PP5	PP4	Likely Pathogenic (3)	Likely Pathogenic	Missense	-4.84	Disease			1(Same Position-Invitae	VUS
3-MCC	210210		MCCC2	C.295G>C	NC_000005.10(MCCC2_v002):c.295G>C (p.Glu99Gln)		PP3	PS3			PM3		PP4	Likely Pathogenic (3)	Likely Pathogenic	Missense	-5.72	Disease			1(SAME-In ClinVar)		NC_000005.10(MCCC2_v002):c.95G>T(p.Gly32Val)
3-MCC	210210		MCCC2	G559D	NM_022132.5(MCCC2_v001):c.1676G>A (p.Gly559Asp)		PP3	PS3	PP1		PM3		PP4	Likely Pathogenic (3)	Likely Pathogenic	Missense	-3.22	Disease	6	0	0		NM_022132.5(MCCC2):c.214C>T(p.Arg72Ter)
3-MCC	210210		MCCC2	c.95G>T	NC_000005.10(MCCC2_v002):c.95G>T (p.Gly32Val)			PS3			PM3		PP4	Likely Pathogenic (2)	Likely Pathogenic	Missense	-4.88	Neutral			0		NC_000005.10(MCCC2_v002):c.295G>C(p.Glu99Gln)
3MGA	205950	Organic Acid	AUH	c.505+1G>C	NC_000009.12(AUH_v003):c.505-1G>C (p.=)		PSV1	PS3			PM3		PP4	Pathogenic (1a)	Pathogenic	Silent					0		NC_000009.12(AUH_v003):c.505-1G>C(p.=)
3MGA	205950		AUH	c.151delGfs	NM_001306190.1(AUH_v001):c.151del (p.Ala51Profs*21)		PSV1	PS3			PM3		PP4	Pathogenic (1a)	Pathogenic	Frameshift					0		NM_001306190.1(AUH_v001):c.151del(p.Ala51Profs*21)
MUT	251000	Organic Acid	MMUT	c.1630G>T	NC_000006.12(MUT_v001):c.1630G>T (p.Gly544*)		PSV1	PS3					PP4	Pathogenic (1a)	Pathogenic	Nonsense					0
MUT	251000		MMUT	c.1782_1786delAAGT	NC_000006.12(MUT_v001):c.1782_1786del (p.Ser594Argfs*11)		PSV1	PS3					PP4	Pathogenic (1a)	Pathogenic	Frameshift					0
GA1	231670	Organic Acid	GCDH	S259L	NM_000159.4(GCDH_v001):c.776C>T (p.Ser259Leu)		PP3	PS3			PM3		PP4	Likely Pathogenic (3)	Likely Pathogenic	Missense	-5.33	Disease			0		NM_000159.4(GCDH_v001):c.557G>T(p.Ser186Ile)
GA1	231670		GCDH	c.701G>A	NM_000159.4(GCDH_v001):c.701G>A (p.Arg234Gln)			PS3			PM3		PP4	Likely Pathogenic (2)	Likely Pathogenic	Missense	-5.22	Neutral			0		NC_000019.10(GCDH_v003):c.903G>A(p.=)
GA1	231670		GCDH	c.985A>G	NC_000019.10(GCDH_v003):c.985A>G (p.Asn329Asp)		PP3	PS3					PP4	Likely Pathogenic (3)	Likely Pathogenic	Missense	-4.03	Disease			0
GA1	231670		GCDH	S186I	NM_000159.4(GCDH_v001):c.557G>T (p.Ser186Ile)		PM5	PS3			PM3	PP5	PP4	Pathogenic (3b)	Pathogenic	Novel missense at same position as published pathogenic	-6.72	Disease			1(Same Position-ClinVar)	VUS	NM_000159.4(GCDH_v001):c.776C>T(p.Ser259Leu)
GA1	231670		GCDH	c.903G>A	NC_000019.10(GCDH_v003):c.903G>A (p.=)		BP7	PS3			PM3		PP4	Uncertain Significance	Uncertain Significance	Silent					0		NM_000159.4(GCDH_v001):c.701G>A(p.Arg234Gln)
GA1	231670		GCDH	G281T										Unmapped	Unmapped						0
GA1	231670		GCDH	c.278A>T	NC_000019.10(GCDH_v003):c.278A>T (p.His93Leu)		PM5	PS3				PP5	PP4	Likely Pathogenic (2)	Likely Pathogenic	Novel missense at same position as published pathogenic	-6.42	Disease			1(Same Position-Clinvar)	VUS
GA1	231670		GCDH	c.1048T>C	NC_000019.10(GCDH_v003):c.1048T>C (p.Cys350Arg)		PP3	PS3					PP4	Likely Pathogenic (3)	Likely Pathogenic	Missense	-3.91	Disease			0
GA1	231670		GCDH	R294W	NM_000159.4(GCDH_v001):c.880C>T (p.Arg294Trp)		PP3	PS3				PP5	PP4	Likely Pathogenic (3)	Likely Pathogenic	Novel missense at same position as published pathogenic	-6.59	Disease			1(Same Position-ClinVar)	Likely Pathogenic
HMG	246450	Organic Acid
IBG	611283	Organic Acid	ACAD8	c.368T>A	NC_000011.10(ACAD8_v001):c.368T>A (p.Ile123Lys)		PM5/PP3	PS3			PM3	PP5	PP4	Pathogenic (3b)	Pathogenic	Missense	-6.58	Disease			1(SAME-EmvClass)	VUS	NM_014384.2(ACAD8):c.958G>A(p.Ala320Thr)
IBG	611283		ACAD8	c.308T>G	NC_000011.10(ACAD8_v001):c.308T>C (p.Leu103Arg)		PM5/PP3	PS3			PM3	PP5	PP4	Pathogenic (3b)	Pathogenic	Missense	-6.7	Disease			1(SAME-EmvClass)	VUS	NC_000011.10(ACAD8_v001):c.308T>C(p.Leu103Arg)
IBG	611283		ACAD8	c.235C>G	NC_000011.10(ACAD8_v001):c.235C>G (p.Arg79Gly)		PM5/PP3	PS3				PP5	PP4	Likely Pathogenic (2)	Likely Pathogenic	Missense	-6.68	Disease			1(SAME-EmvClass)	VUS
IVA	243500	Organic Acid	IVD	A311V	NM_001354597.3(IVD_v001):c.932C>T (p.Ala311Val)		PP3	PS3			PM3		PP4	Likely Pathogenic (3)	Likely Pathogenic	Missense	-3.92	Disease			0		NM_002225.5(IVD):c.149G>C(p.Arg50Pro)
IVA	243500		IVD	IVS4+2T>C	NC_000015.10(IVD_v001):c.856+2T>C (p.=)		PSV1	PS3			PM3		PP4	Pathogenic (1a)	Pathogenic	Splice Site					0		NM_001354598.3(IVD_v001):c.1132T>C(p.Cys378Arg)
IVA	243500		IVD	c.1A>G	NC_000015.10(IVD_v006):c.1A>G (p.?)		PSV1	PS3			PM3		PP4	Pathogenic (1a)	Pathogenic	Start Codon					0		NC_000015.10(IVD_v006):c.1A>G(p.?)
IVA	243500		IVD	c.550+1G>A										Unmapped	Unmapped						0
IVA	243500		IVD	c.596G>T	NM_001354598.3(IVD_v001):c.596G>T (p.Gly199Val)		PP3	PS3			PM3		PP4	Likely Pathogenic (2)	Likely Pathogenic	Missense	-4.04	Disease			0		NM_002225.5(IVD):c.1132T>C(p.Cys378Arg)
IVA	243500		IVD	c.148C>G	NM_001354598.3(IVD_v002):c.148C>G (p.Arg50Gly)		PP3	PS3					PP4	Likely Pathogenic (3)	Likely Pathogenic	Missense	-6.92	Disease			0
IVA	243500		IVD	C378R	NM_001354598.3(IVD_v001):c.1132T>C (p.Cys378Arg)		PP3	PS3			PM3		PP4	Likely Pathogenic (2)	Likely Pathogenic	Missense	-2.38	Disease			0		NC_000015.10(IVD_v001):c.856+2T>C(p.=)
IVA	243500		IVD	c.1121C>T	NM_001159508.3(IVD_v001):c.1121C>T (p.Ala374Val)			PS3			PM3		PP4	Likely Pathogenic (2)	Likely Pathogenic	Missense	-3.98				0		NM_002225.3(IVD):c.941C>T (p.Ala314Val)
IVA	243500		IVD	A282V										Unmapped	Unmapped						0
MAL	248360	Organic Acid	MLYCD	c.393-410dup	NC_000016.10(MLYCD_v001):c.393_410dup (p.Ala132_Tyr137dup)		PM4	PS3			PM3		PP4	Likely Pathogenic (2)	Likely Pathogenic	Inframe duplication					0		NC_000016.10(MLYCD_v001):c.641+4_641+7del(p.=)
MAL	248360		MLYCD	IVS2+4_+7delAGTA	NC_000016.10(MLYCD_v001):c.641+4_641+7del (p.=)		PSV1	PS3			PM3		PP4	Pathogenic (1a)	Pathogenic	Splice Site					0		NC_000016.10(MLYCD_v001):c.393_410dup(p.Ala132_Tyr137dup)
MAL	248360		MLYCD	c.400-407del	NC_000016.10(MLYCD_v001):c.400_407del (p.Val134Leufs*71)		PSV1	PS3					PP4	Pathogenic (1a)	Pathogenic	Frameshift					0
MCD	253270	Organic Acid	HLCS	c.1505A>C	NM_000411.8(HLCS_v001):c.1505A>C (p.Gln502Pro)		PP3	PS3			PM3		PP4	Likely Pathogenic (2)	Likely Pathogenic	Missense	-6.14	Disease			0		NC_000021.9(HLCS_v007):c.977G>A(p.Gly326Glu)
MCD	253270		HLCS	c.977G>A	NC_000021.9(HLCS_v007):c.977G>A (p.Gly326Glu)		PP3	PS3			PM3		PP4	Likely Pathogenic (2)	Likely Pathogenic	Missense	-6.99	Disease			0		NM_000411.8(HLCS_v001):c.1505A>C(p.Gln502Pro)
MCD	253270		HLCS	c.996G>C	NC_000021.9(HLCS_v007):c.996G>C (p.Gln332His)			PS3					PP4	Uncertain Significance	Uncertain Significance	Missense	-5.15	Neutral			0
PROP	606054	Organic Acid	PCCA	G456V	NM_000282.3(PCCA_v001):c.1367G>T (p.Gly456Val)		PP3	PS3					PP4	Likely Pathogenic (3)	Likely Pathogenic	Missense	-2.73	Disease			0
PROP	606054		PCCA	c.1591T>C	NM_000282.3(PCCA_v001):c.1591T>C (p.Ser531Pro)		PP3	PS3			PM3		PP4	Likely Pathogenic (2)	Likely Pathogenic	Missense	-4.25	Disease			0		Del exons 20-21
PROP	606054		PCCA	E332D										Unmapped	Unmapped						0			E332D	E332D
PROP	606054		PCCA	c.1684+1G>A										Unmapped	Unmapped						0
PROP	606054		PCCA	c.600+1G>A	NC_000013.11(PCCA_v013):c.600+1G>A (p.=)		PSV1/PM5	PS3				PP5	PP4	Pathogenic (1a)	Pathogenic	Splice Site					1(Same Position-ClinVar)	Pathogenic
PROP	606054		PCCA	IVS7+1G>A	NC_000013.11(PCCA_v001):c.701+1G>A (p.=)		PSV1	PS3					PP4	Pathogenic (1a)	Pathogenic	Splice Site					0
PROP	606054		PCCA	c.1684T>C	NC_000013.11(PCCA_v013):c.1684T>C (p.Ser562Pro)		PP3	PS3	PP1				PP4	Likely Pathogenic (3)	Likely Pathogenic	Missense	-1.18	Neutral	2	2	0
PROP	606054		PCCB	c.1398+2delT	NC_000003.12(PCCB_v002):c.1398+2del (p.=)		PSV1	PS3					PP4	Pathogenic (1a)	Pathogenic	Splice Site					0
PROP	606054		PCCB	IVS13+1G>C	NC_000003.12(PCCB_v001):c.1359+1G>C (p.=)		PSV1	PS3	PP1		PM3		PP4	Pathogenic (1a)	Pathogenic	Splice Site			1	1	0		NM_000532.5(PCCB):c.683C>T(p.Pro228Leu)
PROP	606054		PCCB	c.415C>T	NC_000003.12(PCCB_v002):c.415C>T (p.Gln139*)		PSV1	PS3			PM3		PP4	Pathogenic (1a)	Pathogenic	Nonsense					0		NC_000003.12(PCCB_v002):c.398T>C(p.Leu133Pro)
PROP	606054		PCCB	c.676A>G	NC_000003.12(PCCB_v002):c.676A>G (p.Thr226Ala)			PS3			PM3		PP4	Likely Pathogenic (2)	Likely Pathogenic	Missense	-4.88	Neutral			0		NC_000003.12(PCCB_v002):c.596C>T(p.Pro199Leu)
PROP	606054		PCCB	c.1204delG	NC_000003.12(PCCB_v002):c.1204del (p.Ala402Hisfs*41)		PSV1	PS3			PM3		PP4	Pathogenic (1a)	Pathogenic	Frameshift					0		NM_000532.5(PCCB):c.335G>A(p.Gly112Asp)
PROP	606054		PCCB	c.596C>T	NC_000003.12(PCCB_v002):c.596C>T (p.Pro199Leu)		PM5/PP3	PS3			PM3	PP5	PP4	Likely Pathogenic (2)	Likely Pathogenic	Novel missense at same position as published pathogenic	-4.97	Disease			1(Same Position-ClinVar)	VUS	NC_000003.12(PCCB_v002):c.676A>G(p.Thr226Ala)
PROP	606054		PCCB	c.398T>C	NC_000003.12(PCCB_v002):c.398T>C (p.Leu133Pro)		PP3	PS3			PM3		PP4	Likely Pathogenic (2)	Likely Pathogenic	Missense	-4.94	Disease			0		NC_000003.12(PCCB_v002):c.415C>T(p.Gln139*)
BKT	203750	Organic Acid	ACAT1	c.52dupC	NC_000011.10(ACAT1_v002):c.52dup (p.Val18Glyfs*69)		PSV1	PS3		PM6			PP4	Pathogenic (1a)	Pathogenic	Frameshift					0
BKT	203750		ACAT1	A132P	NM_000019.4(ACAT1_v001):c.394G>C (p.Ala132Pro)		PP3	PS3					PP4	Likely Pathogenic (2)	Likely Pathogenic	Missense	-4.88	Disease			0
BKT	203750		ACAT1	c.677C>T	NC_000011.10(ACAT1_v002):c.677C>T (p.Ala226Val)			PS3			PM3		PP4	Likely Pathogenic (2)	Likely Pathogenic	Missense	Invalid	Invalid			0		NC_000011.10(ACAT1_v002):c.677C>T(p.Ala226Val)
GALT	230400	Other	GALT	R359W	NM_000155.4(GALT_v001):c.1075A>T (p.Arg359Trp)		PP3	PS3					PP4	Likely Pathogenic (3)	Likely Pathogenic	Missense	-6.24	Disease			0
GALT	230400		GALT	K285N	NM_000155.4(GALT_v001):c.855G>C (p.Lys285Asn)		PP3	PS3			PM3		PP4	Likely Pathogenic (3)	Likely Pathogenic	Missense	-5.86	Disease			0		NM_000155.4(GALT_v001):c.601C>T(p.Arg201Cys)
GALT	230400		GALT	R201C	NM_000155.4(GALT_v001):c.601C>T (p.Arg201Cys)		PP3	PS3			PM3		PP4	Likely Pathogenic (3)	Likely Pathogenic	Missense	-5.63	Disease			0		NM_000155.4(GALT_v001):c.855G>C(p.Lys285Asn)
GALT	230400		GALT	R33W	NM_000155.4(GALT_v001):c.97_99delinsTGG (p.Arg33Trp)		PP3	PS3	PP1				PP4	Likely Pathogenic (3)	Likely Pathogenic	Missense	-6.94	Disease	1		0
BIOT	253260	Other	BTD	S524_G52delinsE										Unmapped	Unmapped						0
BIOT	253260		BTD	c.98_104del7insTCC (p.Cys33PhefsX36)	NM_001281726.1(BTD_v001):c.98_104delinsTCC (p.Cys33Phe*36)		PSV1	PS3					PP4	Pathogenic (1a)	Pathogenic	Frameshift					0
BIOT	253260		BTD	Q458H	NC_000003.12(BTD_v006):c.1374A>T (p.Gln458His)			PS3					PP4	Uncertain Significance	Uncertain Significance	Missense	Invalid	Invalid			0
BIOT	253260		BTD	c.429C>G	NC_000003.12(BTD_v001):c.429C>G (p.Ile143Met)			PS3					PP4	Uncertain Significance	Uncertain Significance	Missense	-2.24	Neutral			0
BIOT	253260		BTD	P184A	NM_000060.4(BTD_v001):c.550C>G (p.Pro184Ala)			PS3					PP4	Uncertain Significance	Uncertain Significance	Missense	-2.48	Neutral			0
GALE	230350	Other	GALE	D170V	NM_000403.4(GALE_v001):c.509A>T (p.Asp170Val)		PP3	PS3			PM3	PP5	PP4	Likely Pathogenic (3)	Likely Pathogenic	Missense	-4.2	Disease			1(SAME-EmvClass)	VUS	NM_001008216.2(GALE):c.956G>A (p.Gly319Glu)
GALK	230200	Other
		39
39				161		PSV1	43							44		Pathogenic (1a)	48	Pathogenic
						PS3	150							4		Pathogenic (3b)
						PM3	66							41		Likely Pathogenic (2)
						PM5	13							50		Likely Pathogenic (3)	91	Likely Pathogenic
						PM6	2							139		Total Classified
						PP1	7							0		Uncertain Significance
						PP3	77							11		Unmapped
						PP4	150							150		Total Variants
						PP5	23
						BP4	1							10		Disease Empties
						BP7	4
